# Supplementary material for: Glucocorticoid receptors are required effectors of TGFβ1-induced p38 MAPK signaling to advanced cancer phenotypes in triple-negative breast cancer
Source: Breast Cancer Res. 2020 May 1;22:39. doi: 10.1186/s13058-020-01277-8 (PMC7193415; doi:10.1186/s13058-020-01277-8)
Supplement: Supplementary file 1 — Expression data 14-3-3ζ (YWHAZ). [file 13058_2020_1277_MOESM1_ESM.csv]

Sample Id	3-Gene classifier subtype	YWHAZ: mRNA expression (RNA Seq RPKM)	log2MRNA
MB-0000	ER-/HER2-	11.823127	3.563539747
MB-0100	ER-/HER2-	12.02873	3.588412425
MB-0115	ER-/HER2-	11.811038	3.562063855
MB-0149	ER-/HER2-	12.379253	3.629852356
MB-0150	ER-/HER2-	12.03344	3.58897722
MB-0157	ER-/HER2-	11.73339	3.552547991
MB-0164	ER-/HER2-	11.780745	3.558358871
MB-0174	ER-/HER2-	11.800939	3.560829754
MB-0179	ER-/HER2-	11.410163	3.512247496
MB-0206	ER-/HER2-	12.613353	3.656879932
MB-0209	ER-/HER2-	11.266112	3.493917814
MB-0214	ER-/HER2-	12.65935	3.662131426
MB-0238	ER-/HER2-	12.610585	3.656563298
MB-0249	ER-/HER2-	11.978847	3.582417146
MB-0259	ER-/HER2-	13.129658	3.714757432
MB-0265	ER-/HER2-	11.440299	3.516052853
MB-0269	ER-/HER2-	11.645136	3.541655583
MB-0278	ER-/HER2-	12.305974	3.621286944
MB-0284	ER-/HER2-	12.657513	3.661922061
MB-0285	ER-/HER2-	11.59011	3.534822354
MB-0286	ER-/HER2-	11.492857	3.522665576
MB-0289	ER-/HER2-	11.352052	3.504881198
MB-0292	ER-/HER2-	11.708329	3.549463286
MB-0293	ER-/HER2-	11.236793	3.490158442
MB-0303	ER-/HER2-	11.611186	3.537443436
MB-0316	ER-/HER2-	11.648251	3.542041443
MB-0318	ER-/HER2-	11.36572	3.506617174
MB-0340	ER-/HER2-	11.844195	3.566108243
MB-0352	ER-/HER2-	12.37728	3.629622401
MB-0354	ER-/HER2-	11.676158	3.545493733
MB-0365	ER-/HER2-	11.793621	3.559934832
MB-0372	ER-/HER2-	11.696168	3.547964034
MB-0375	ER-/HER2-	11.936348	3.577289597
MB-0396	ER-/HER2-	12.487595	3.642423748
MB-0399	ER-/HER2-	11.935186	3.577149145
MB-0400	ER-/HER2-	12.429986	3.635752766
MB-0401	ER-/HER2-	11.968002	3.581110416
MB-0414	ER-/HER2-	12.721208	3.66916377
MB-0420	ER-/HER2-	12.290997	3.619530041
MB-0424	ER-/HER2-	11.156611	3.479826947
MB-0436	ER-/HER2-	12.114056	3.598610081
MB-0446	ER-/HER2-	12.279281	3.618154183
MB-0464	ER-/HER2-	12.895858	3.688835858
MB-0476	ER-/HER2-	11.493294	3.522720431
MB-0481	ER-/HER2-	12.178888	3.606310508
MB-0488	ER-/HER2-	11.735433	3.552799169
MB-0489	ER-/HER2-	11.6492	3.542158977
MB-0494	ER-/HER2-	11.773519	3.557473688
MB-0495	ER-/HER2-	11.460895	3.518647806
MB-0500	ER-/HER2-	11.859559	3.567978459
MB-0502	ER-/HER2-	11.056107	3.466771578
MB-0516	ER-/HER2-	12.890945	3.688286123
MB-0525	ER-/HER2-	11.805305	3.56136341
MB-0540	ER-/HER2-	11.916317	3.574866503
MB-0558	ER-/HER2-	11.717948	3.550648048
MB-0581	ER-/HER2-	11.589701	3.534771442
MB-0582	ER-/HER2-	11.682652	3.546295903
MB-0608	ER-/HER2-	11.629775	3.53975128
MB-0613	ER-/HER2-	11.10316	3.472898426
MB-0617	ER-/HER2-	10.70034	3.419584733
MB-0620	ER-/HER2-	11.349361	3.504539167
MB-0627	ER-/HER2-	11.771388	3.557212538
MB-0643	ER-/HER2-	11.644325	3.541555106
MB-0658	ER-/HER2-	12.175311	3.605886719
MB-0659	ER-/HER2-	11.768085	3.556807667
MB-0664	ER-/HER2-	12.709801	3.667869537
MB-0869	ER-/HER2-	12.741128	3.671421103
MB-0874	ER-/HER2-	12.763771	3.673982725
MB-0893	ER-/HER2-	11.182164	3.483127504
MB-0906	ER-/HER2-	11.595247	3.535461647
MB-2556	ER-/HER2-	11.428201	3.514526411
MB-2753	ER-/HER2-	12.717459	3.668738538
MB-2764	ER-/HER2-	11.061363	3.467457263
MB-2827	ER-/HER2-	11.959151	3.580043069
MB-2834	ER-/HER2-	12.483974	3.642005353
MB-2842	ER-/HER2-	11.178704	3.482681034
MB-2846	ER-/HER2-	11.496835	3.523164847
MB-2849	ER-/HER2-	12.123599	3.599746134
MB-2857	ER-/HER2-	11.779448	3.558200029
MB-2912	ER-/HER2-	12.458471	3.639055115
MB-2917	ER-/HER2-	11.698186	3.548212928
MB-2929	ER-/HER2-	12.137503	3.601399747
MB-2957	ER-/HER2-	12.275447	3.617703655
MB-2963	ER-/HER2-	11.814862	3.562530873
MB-2993	ER-/HER2-	12.360847	3.627705699
MB-3006	ER-/HER2-	11.992171	3.584020955
MB-3014	ER-/HER2-	11.517796	3.52579277
MB-3046	ER-/HER2-	12.570374	3.651955669
MB-3057	ER-/HER2-	12.054727	3.591527074
MB-3058	ER-/HER2-	12.973482	3.697493837
MB-3062	ER-/HER2-	11.452004	3.517528174
MB-3063	ER-/HER2-	12.685867	3.665150217
MB-3067	ER-/HER2-	12.884738	3.687591296
MB-3123	ER-/HER2-	14.092899	3.816896509
MB-3153	ER-/HER2-	12.342394	3.62555035
MB-3165	ER-/HER2-	11.652909	3.542618245
MB-3211	ER-/HER2-	11.60562	3.536751692
MB-3271	ER-/HER2-	12.096395	3.596505251
MB-3277	ER-/HER2-	11.848634	3.566648839
MB-3292	ER-/HER2-	12.435737	3.636420106
MB-3297	ER-/HER2-	12.884473	3.687561624
MB-3363	ER-/HER2-	12.198725	3.608658461
MB-3367	ER-/HER2-	11.978657	3.582394263
MB-3395	ER-/HER2-	12.616676	3.657259962
MB-3396	ER-/HER2-	11.094557	3.471780157
MB-3453	ER-/HER2-	11.643546	3.541458588
MB-3476	ER-/HER2-	11.744457	3.553908107
MB-3479	ER-/HER2-	11.242808	3.490930502
MB-3500	ER-/HER2-	11.378395	3.508225165
MB-3502	ER-/HER2-	11.710345	3.549711675
MB-3567	ER-/HER2-	11.850927	3.566928009
MB-3582	ER-/HER2-	11.268346	3.494203863
MB-3702	ER-/HER2-	12.112836	3.59846478
MB-3706	ER-/HER2-	12.44851	3.637901167
MB-3752	ER-/HER2-	12.334203	3.624592591
MB-4146	ER-/HER2-	12.146265	3.602440845
MB-4408	ER-/HER2-	12.122975	3.599671877
MB-4621	ER-/HER2-	13.556906	3.760956054
MB-4622	ER-/HER2-	12.393843	3.631551693
MB-4667	ER-/HER2-	12.031163	3.588704203
MB-4679	ER-/HER2-	12.985333	3.698811106
MB-4694	ER-/HER2-	12.607322	3.656189951
MB-4696	ER-/HER2-	12.435895	3.636438436
MB-4707	ER-/HER2-	12.495727	3.643362935
MB-4711	ER-/HER2-	12.187702	3.607354225
MB-4714	ER-/HER2-	11.693644	3.547652671
MB-4715	ER-/HER2-	12.379724	3.629907246
MB-4717	ER-/HER2-	12.535193	3.647912304
MB-4732	ER-/HER2-	11.805225	3.561353634
MB-4733	ER-/HER2-	12.342462	3.625558298
MB-4757	ER-/HER2-	12.216506	3.610759819
MB-4758	ER-/HER2-	12.766794	3.674324376
MB-4769	ER-/HER2-	12.627735	3.658523985
MB-4770	ER-/HER2-	12.889249	3.688096302
MB-4782	ER-/HER2-	11.397966	3.510704489
MB-4792	ER-/HER2-	12.93126	3.692790951
MB-4809	ER-/HER2-	12.749906	3.672414706
MB-4828	ER-/HER2-	12.368141	3.628556766
MB-4859	ER-/HER2-	11.493813	3.522785577
MB-4865	ER-/HER2-	12.431751	3.635957608
MB-4876	ER-/HER2-	11.904395	3.573422397
MB-4880	ER-/HER2-	13.370017	3.740929395
MB-4881	ER-/HER2-	11.62391	3.539023533
MB-4888	ER-/HER2-	12.333657	3.624528725
MB-4893	ER-/HER2-	12.141163	3.601834719
MB-4911	ER-/HER2-	12.635347	3.65939338
MB-4938	ER-/HER2-	12.763955	3.674003522
MB-4942	ER-/HER2-	12.082824	3.594885776
MB-4945	ER-/HER2-	12.627414	3.658487311
MB-4974	ER-/HER2-	13.562953	3.761599419
MB-4982	ER-/HER2-	11.946764	3.578547986
MB-4993	ER-/HER2-	12.532269	3.647575737
MB-5008	ER-/HER2-	12.42829	3.635555905
MB-5041	ER-/HER2-	12.118094	3.599090897
MB-5052	ER-/HER2-	12.18825	3.607419092
MB-5057	ER-/HER2-	13.506765	3.755610272
MB-5058	ER-/HER2-	12.545835	3.649136589
MB-5065	ER-/HER2-	12.638513	3.659754826
MB-5070	ER-/HER2-	11.962984	3.58050539
MB-5072	ER-/HER2-	12.203989	3.60928088
MB-5100	ER-/HER2-	12.500651	3.643931323
MB-5115	ER-/HER2-	13.530543	3.758147833
MB-5126	ER-/HER2-	13.212753	3.723859192
MB-5138	ER-/HER2-	12.18719	3.607293617
MB-5145	ER-/HER2-	12.625873	3.65831124
MB-5148	ER-/HER2-	11.755919	3.555315419
MB-5154	ER-/HER2-	12.16558	3.604733198
MB-5157	ER-/HER2-	11.484817	3.521655964
MB-5162	ER-/HER2-	10.643595	3.411913615
MB-5173	ER-/HER2-	13.12371	3.714103714
MB-5188	ER-/HER2-	12.364403	3.628120678
MB-5205	ER-/HER2-	12.566119	3.651467242
MB-5208	ER-/HER2-	12.591168	3.654340214
MB-5209	ER-/HER2-	11.28813	3.496734603
MB-5222	ER-/HER2-	12.613964	3.656949816
MB-5223	ER-/HER2-	12.338467	3.625091252
MB-5225	ER-/HER2-	11.786427	3.559054533
MB-5232	ER-/HER2-	12.295828	3.620096984
MB-5235	ER-/HER2-	12.019192	3.587268008
MB-5236	ER-/HER2-	13.169327	3.719109715
MB-5258	ER-/HER2-	12.881362	3.687213239
MB-5294	ER-/HER2-	13.420375	3.74635308
MB-5295	ER-/HER2-	12.470142	3.640405988
MB-5298	ER-/HER2-	12.359803	3.627583844
MB-5299	ER-/HER2-	13.836499	3.790407044
MB-5311	ER-/HER2-	11.830107	3.564391217
MB-5323	ER-/HER2-	11.841741	3.5658093
MB-5335	ER-/HER2-	12.699598	3.666710925
MB-5348	ER-/HER2-	12.59221	3.654459601
MB-5350	ER-/HER2-	11.750049	3.554594868
MB-5378	ER-/HER2-	13.008496	3.701382267
MB-5390	ER-/HER2-	12.985432	3.698822105
MB-5392	ER-/HER2-	12.010313	3.586201844
MB-5408	ER-/HER2-	11.74127	3.553516562
MB-5421	ER-/HER2-	11.836928	3.565222806
MB-5427	ER-/HER2-	13.727985	3.779047976
MB-5431	ER-/HER2-	12.48338	3.641936706
MB-5440	ER-/HER2-	12.595497	3.654836145
MB-5442	ER-/HER2-	13.184376	3.720757387
MB-5446	ER-/HER2-	11.885878	3.571176573
MB-5450	ER-/HER2-	12.982795	3.698529102
MB-5453	ER-/HER2-	11.940072	3.577739631
MB-5465	ER-/HER2-	11.980214	3.582581774
MB-5468	ER-/HER2-	12.414219	3.633921597
MB-5482	ER-/HER2-	12.43423	3.636245265
MB-5511	ER-/HER2-	12.471464	3.640558925
MB-5526	ER-/HER2-	12.956256	3.695576974
MB-5527	ER-/HER2-	12.313489	3.622167699
MB-5529	ER-/HER2-	12.853238	3.684059945
MB-5531	ER-/HER2-	12.214462	3.610518415
MB-5534	ER-/HER2-	11.821002	3.563280425
MB-5547	ER-/HER2-	13.069116	3.708089655
MB-5548	ER-/HER2-	12.005512	3.585625026
MB-5549	ER-/HER2-	13.29439	3.732745677
MB-5551	ER-/HER2-	12.297482	3.620291038
MB-5559	ER-/HER2-	12.685934	3.665157836
MB-5560	ER-/HER2-	12.550164	3.649634312
MB-5565	ER-/HER2-	11.740753	3.553453034
MB-5566	ER-/HER2-	12.038823	3.589622446
MB-5572	ER-/HER2-	12.017331	3.58704461
MB-5588	ER-/HER2-	12.187979	3.607387014
MB-5602	ER-/HER2-	11.762704	3.556147839
MB-5616	ER-/HER2-	11.919821	3.575290666
MB-5633	ER-/HER2-	11.851797	3.567033916
MB-5634	ER-/HER2-	12.692469	3.665900831
MB-5651	ER-/HER2-	11.186618	3.483702034
MB-5652	ER-/HER2-	11.409732	3.512193
MB-5655	ER-/HER2-	13.241462	3.726990515
MB-6036	ER-/HER2-	12.653618	3.661478043
MB-6052	ER-/HER2-	11.679965	3.545964046
MB-6055	ER-/HER2-	11.839434	3.565528208
MB-6058	ER-/HER2-	12.228405	3.612164335
MB-6062	ER-/HER2-	12.032067	3.588812601
MB-6085	ER-/HER2-	11.945708	3.578420457
MB-6122	ER-/HER2-	11.985922	3.583268985
MB-6143	ER-/HER2-	12.752674	3.67272788
MB-6144	ER-/HER2-	12.380086	3.629949431
MB-6152	ER-/HER2-	11.880877	3.570569429
MB-6169	ER-/HER2-	12.084135	3.595042301
MB-6178	ER-/HER2-	12.580943	3.653168158
MB-6187	ER-/HER2-	11.446803	3.516872816
MB-6188	ER-/HER2-	12.462698	3.63954452
MB-6223	ER-/HER2-	12.678535	3.664316147
MB-6224	ER-/HER2-	11.990547	3.58382557
MB-6228	ER-/HER2-	11.589448	3.534739948
MB-6237	ER-/HER2-	13.154581	3.717493391
MB-6242	ER-/HER2-	12.527224	3.646994848
MB-6245	ER-/HER2-	12.42284	3.634923122
MB-6248	ER-/HER2-	11.739681	3.553321302
MB-6305	ER-/HER2-	12.465492	3.639867921
MB-6318	ER-/HER2-	12.443543	3.637325412
MB-6336	ER-/HER2-	11.557044	3.530700535
MB-7007	ER-/HER2-	11.745846	3.554078723
MB-7008	ER-/HER2-	11.95363	3.579376888
MB-7009	ER-/HER2-	12.393592	3.631522475
MB-7012	ER-/HER2-	12.689624	3.665577417
MB-7017	ER-/HER2-	12.591894	3.654423396
MB-7023	ER-/HER2-	13.248793	3.727789027
MB-7025	ER-/HER2-	11.754022	3.555082599
MB-7030	ER-/HER2-	12.260707	3.615970268
MB-7036	ER-/HER2-	12.536708	3.648086657
MB-7038	ER-/HER2-	12.336784	3.624894451
MB-7039	ER-/HER2-	11.321269	3.500963774
MB-7045	ER-/HER2-	10.678659	3.416658583
MB-7049	ER-/HER2-	10.568465	3.401693945
MB-7052	ER-/HER2-	12.57346	3.652309804
MB-7054	ER-/HER2-	12.301425	3.620753542
MB-7078	ER-/HER2-	12.106792	3.597744732
MB-7079	ER-/HER2-	11.429287	3.514663501
MB-7081	ER-/HER2-	12.237072	3.613186496
MB-7084	ER-/HER2-	12.585693	3.653712752
MB-7089	ER-/HER2-	13.483454	3.753118208
MB-7090	ER-/HER2-	12.181834	3.606659445
MB-7104	ER-/HER2-	12.333702	3.624533989
MB-7114	ER-/HER2-	12.65944	3.662141682
MB-7119	ER-/HER2-	12.797642	3.677806109
MB-7121	ER-/HER2-	12.001773	3.585175643
MB-7145	ER-/HER2-	12.883617	3.687465773
MB-7151	ER-/HER2-	11.617556	3.538234694
MB-7154	ER-/HER2-	12.375032	3.629360351
MB-7155	ER-/HER2-	12.489422	3.642634807
MB-7158	ER-/HER2-	11.937572	3.57743753
MB-7165	ER-/HER2-	12.675368	3.663955728
MB-7201	ER-/HER2-	11.8981	3.572659304
MB-7205	ER-/HER2-	12.484608	3.642078618
MB-7207	ER-/HER2-	13.042219	3.705117445
MB-7208	ER-/HER2-	12.250746	3.614797699
MB-7252	ER-/HER2-	12.781523	3.675987848
MB-7269	ER-/HER2-	12.823069	3.680669685
MB-7270	ER-/HER2-	12.196972	3.608451126
MB-0002	ER+/HER2- High Prolif	11.824765	3.563739607
MB-0008	ER+/HER2- High Prolif	13.263506	3.729390275
MB-0010	ER+/HER2- High Prolif	11.903022	3.573255994
MB-0028	ER+/HER2- High Prolif	13.5658	3.761902223
MB-0035	ER+/HER2- High Prolif	12.185022	3.607036951
MB-0060	ER+/HER2- High Prolif	10.570956	3.40203395
MB-0066	ER+/HER2- High Prolif	11.707249	3.549330202
MB-0102	ER+/HER2- High Prolif	11.984237	3.583066155
MB-0109	ER+/HER2- High Prolif	12.703657	3.66717196
MB-0114	ER+/HER2- High Prolif	12.024554	3.587911479
MB-0116	ER+/HER2- High Prolif	12.061044	3.592282887
MB-0119	ER+/HER2- High Prolif	12.188813	3.607485732
MB-0120	ER+/HER2- High Prolif	11.918745	3.575160428
MB-0123	ER+/HER2- High Prolif	12.534017	3.64777695
MB-0131	ER+/HER2- High Prolif	12.135191	3.601124911
MB-0134	ER+/HER2- High Prolif	11.143683	3.478154219
MB-0135	ER+/HER2- High Prolif	12.431176	3.635890878
MB-0140	ER+/HER2- High Prolif	11.364287	3.506435267
MB-0143	ER+/HER2- High Prolif	12.118135	3.599095778
MB-0146	ER+/HER2- High Prolif	11.923687	3.575758505
MB-0147	ER+/HER2- High Prolif	10.210006	3.351911809
MB-0151	ER+/HER2- High Prolif	12.872258	3.686193242
MB-0167	ER+/HER2- High Prolif	12.382939	3.630281863
MB-0173	ER+/HER2- High Prolif	12.939744	3.69373717
MB-0176	ER+/HER2- High Prolif	12.693606	3.666030063
MB-0193	ER+/HER2- High Prolif	10.853874	3.440138161
MB-0195	ER+/HER2- High Prolif	12.097109	3.596590404
MB-0197	ER+/HER2- High Prolif	12.019842	3.587346027
MB-0198	ER+/HER2- High Prolif	11.707862	3.549405741
MB-0202	ER+/HER2- High Prolif	11.818084	3.562924253
MB-0203	ER+/HER2- High Prolif	11.691381	3.547373448
MB-0215	ER+/HER2- High Prolif	11.384577	3.509008783
MB-0218	ER+/HER2- High Prolif	11.682439	3.546269599
MB-0221	ER+/HER2- High Prolif	11.355111	3.505269904
MB-0234	ER+/HER2- High Prolif	11.381624	3.50863452
MB-0257	ER+/HER2- High Prolif	11.437781	3.515735282
MB-0258	ER+/HER2- High Prolif	12.405184	3.632871229
MB-0261	ER+/HER2- High Prolif	11.498834	3.523415672
MB-0270	ER+/HER2- High Prolif	12.273588	3.617485156
MB-0272	ER+/HER2- High Prolif	11.403123	3.511357088
MB-0287	ER+/HER2- High Prolif	12.124136	3.599810035
MB-0306	ER+/HER2- High Prolif	11.102596	3.472825141
MB-0311	ER+/HER2- High Prolif	12.1427	3.602017344
MB-0312	ER+/HER2- High Prolif	11.937622	3.577443572
MB-0313	ER+/HER2- High Prolif	13.382227	3.742246317
MB-0319	ER+/HER2- High Prolif	12.719281	3.668945215
MB-0321	ER+/HER2- High Prolif	11.342269	3.503637373
MB-0324	ER+/HER2- High Prolif	12.55314	3.649976375
MB-0325	ER+/HER2- High Prolif	12.057481	3.591856632
MB-0328	ER+/HER2- High Prolif	13.704417	3.776569051
MB-0336	ER+/HER2- High Prolif	13.457619	3.750351277
MB-0341	ER+/HER2- High Prolif	11.758211	3.555596667
MB-0349	ER+/HER2- High Prolif	11.717851	3.550636105
MB-0356	ER+/HER2- High Prolif	11.097583	3.472173594
MB-0358	ER+/HER2- High Prolif	12.688888	3.665493738
MB-0360	ER+/HER2- High Prolif	12.120488	3.599375881
MB-0362	ER+/HER2- High Prolif	11.498248	3.523342148
MB-0363	ER+/HER2- High Prolif	11.693526	3.547638112
MB-0366	ER+/HER2- High Prolif	11.952943	3.579293971
MB-0368	ER+/HER2- High Prolif	11.573821	3.532793332
MB-0370	ER+/HER2- High Prolif	12.729124	3.670061233
MB-0374	ER+/HER2- High Prolif	11.197804	3.485143928
MB-0380	ER+/HER2- High Prolif	13.10294	3.711818651
MB-0383	ER+/HER2- High Prolif	11.410467	3.512285933
MB-0384	ER+/HER2- High Prolif	11.870189	3.569271001
MB-0385	ER+/HER2- High Prolif	13.332685	3.736895441
MB-0392	ER+/HER2- High Prolif	12.320793	3.62302321
MB-0393	ER+/HER2- High Prolif	11.926552	3.576105111
MB-0394	ER+/HER2- High Prolif	11.262312	3.493431118
MB-0398	ER+/HER2- High Prolif	11.776353	3.557820917
MB-0404	ER+/HER2- High Prolif	12.053779	3.591413614
MB-0406	ER+/HER2- High Prolif	11.284215	3.496234154
MB-0412	ER+/HER2- High Prolif	12.225247	3.611791709
MB-0413	ER+/HER2- High Prolif	12.148328	3.602685861
MB-0417	ER+/HER2- High Prolif	11.00752	3.46041756
MB-0418	ER+/HER2- High Prolif	12.00871	3.586009277
MB-0427	ER+/HER2- High Prolif	12.564892	3.651326366
MB-0428	ER+/HER2- High Prolif	12.140527	3.601759143
MB-0429	ER+/HER2- High Prolif	12.07154	3.593537831
MB-0437	ER+/HER2- High Prolif	11.073944	3.469097226
MB-0439	ER+/HER2- High Prolif	13.179539	3.720228003
MB-0440	ER+/HER2- High Prolif	11.088904	3.471044875
MB-0445	ER+/HER2- High Prolif	12.065066	3.592763902
MB-0452	ER+/HER2- High Prolif	12.214007	3.610464672
MB-0453	ER+/HER2- High Prolif	11.474507	3.520360265
MB-0455	ER+/HER2- High Prolif	12.131393	3.600673314
MB-0459	ER+/HER2- High Prolif	12.054621	3.591514388
MB-0466	ER+/HER2- High Prolif	12.297099	3.620246105
MB-0469	ER+/HER2- High Prolif	12.68273	3.664793419
MB-0471	ER+/HER2- High Prolif	10.85081	3.439730837
MB-0472	ER+/HER2- High Prolif	11.499066	3.523444779
MB-0474	ER+/HER2- High Prolif	11.505069	3.524197731
MB-0475	ER+/HER2- High Prolif	11.781487	3.558449735
MB-0483	ER+/HER2- High Prolif	13.433373	3.747749693
MB-0484	ER+/HER2- High Prolif	12.236104	3.613072369
MB-0485	ER+/HER2- High Prolif	12.024124	3.587859887
MB-0491	ER+/HER2- High Prolif	12.333595	3.624521473
MB-0492	ER+/HER2- High Prolif	11.319411	3.500726985
MB-0506	ER+/HER2- High Prolif	11.876232	3.570005276
MB-0508	ER+/HER2- High Prolif	11.919064	3.575199041
MB-0509	ER+/HER2- High Prolif	12.050711	3.591046364
MB-0510	ER+/HER2- High Prolif	12.85109	3.683818826
MB-0514	ER+/HER2- High Prolif	11.598892	3.535915091
MB-0526	ER+/HER2- High Prolif	12.107003	3.597769876
MB-0529	ER+/HER2- High Prolif	11.592712	3.535146205
MB-0532	ER+/HER2- High Prolif	12.67269	3.663650889
MB-0536	ER+/HER2- High Prolif	12.747944	3.672192682
MB-0538	ER+/HER2- High Prolif	12.506223	3.644574242
MB-0541	ER+/HER2- High Prolif	12.933502	3.693041061
MB-0542	ER+/HER2- High Prolif	11.93227	3.576796623
MB-0545	ER+/HER2- High Prolif	11.902133	3.573148239
MB-0550	ER+/HER2- High Prolif	12.305936	3.621282489
MB-0559	ER+/HER2- High Prolif	12.427509	3.635465243
MB-0569	ER+/HER2- High Prolif	11.560284	3.531104936
MB-0570	ER+/HER2- High Prolif	12.010583	3.586234277
MB-0571	ER+/HER2- High Prolif	12.152938	3.603233226
MB-0574	ER+/HER2- High Prolif	12.797648	3.677806786
MB-0576	ER+/HER2- High Prolif	11.740138	3.553377462
MB-0577	ER+/HER2- High Prolif	11.694096	3.547708435
MB-0580	ER+/HER2- High Prolif	12.236478	3.613116465
MB-0584	ER+/HER2- High Prolif	11.060965	3.467405352
MB-0585	ER+/HER2- High Prolif	11.314592	3.500112657
MB-0587	ER+/HER2- High Prolif	12.966035	3.696665467
MB-0589	ER+/HER2- High Prolif	10.748866	3.426112559
MB-0590	ER+/HER2- High Prolif	13.170734	3.719263844
MB-0591	ER+/HER2- High Prolif	11.18465	3.483448206
MB-0594	ER+/HER2- High Prolif	11.547735	3.529538001
MB-0598	ER+/HER2- High Prolif	11.778283	3.558057338
MB-0600	ER+/HER2- High Prolif	13.177696	3.720026245
MB-0601	ER+/HER2- High Prolif	12.520129	3.646177522
MB-0606	ER+/HER2- High Prolif	11.136771	3.477259093
MB-0607	ER+/HER2- High Prolif	11.313921	3.500027097
MB-0609	ER+/HER2- High Prolif	12.251028	3.614830908
MB-0611	ER+/HER2- High Prolif	12.33062	3.624173437
MB-0614	ER+/HER2- High Prolif	11.728745	3.551976745
MB-0616	ER+/HER2- High Prolif	11.750132	3.554605059
MB-0619	ER+/HER2- High Prolif	11.960569	3.580214119
MB-0628	ER+/HER2- High Prolif	11.471507	3.519983024
MB-0630	ER+/HER2- High Prolif	12.53918	3.648371101
MB-0636	ER+/HER2- High Prolif	11.959306	3.580061767
MB-0637	ER+/HER2- High Prolif	11.21287	3.487083687
MB-0650	ER+/HER2- High Prolif	11.73813	3.553130686
MB-0653	ER+/HER2- High Prolif	11.879953	3.570457223
MB-0660	ER+/HER2- High Prolif	12.6013	3.65550067
MB-0666	ER+/HER2- High Prolif	12.518276	3.645963985
MB-0877	ER+/HER2- High Prolif	12.434007	3.636219391
MB-0882	ER+/HER2- High Prolif	12.14165	3.601892586
MB-0884	ER+/HER2- High Prolif	13.019556	3.702608345
MB-0899	ER+/HER2- High Prolif	11.69988	3.548421828
MB-2613	ER+/HER2- High Prolif	12.456169	3.638788518
MB-2617	ER+/HER2- High Prolif	11.599436	3.535982754
MB-2634	ER+/HER2- High Prolif	12.447988	3.63784067
MB-2642	ER+/HER2- High Prolif	13.038457	3.704701243
MB-2686	ER+/HER2- High Prolif	12.532842	3.647641698
MB-2705	ER+/HER2- High Prolif	11.58834	3.534602014
MB-2708	ER+/HER2- High Prolif	11.851244	3.566966599
MB-2728	ER+/HER2- High Prolif	12.828202	3.681247071
MB-2730	ER+/HER2- High Prolif	12.304756	3.621144145
MB-2745	ER+/HER2- High Prolif	12.025431	3.588016697
MB-2763	ER+/HER2- High Prolif	11.424388	3.514044978
MB-2767	ER+/HER2- High Prolif	11.936049	3.577253458
MB-2769	ER+/HER2- High Prolif	12.05018	3.590982792
MB-2772	ER+/HER2- High Prolif	12.167225	3.604928263
MB-2774	ER+/HER2- High Prolif	12.09085	3.595843766
MB-2778	ER+/HER2- High Prolif	11.918766	3.57516297
MB-2779	ER+/HER2- High Prolif	11.813529	3.562368094
MB-2781	ER+/HER2- High Prolif	12.290006	3.619413715
MB-2790	ER+/HER2- High Prolif	11.29804	3.498000608
MB-2792	ER+/HER2- High Prolif	12.365971	3.628303622
MB-2793	ER+/HER2- High Prolif	12.529274	3.647230916
MB-2796	ER+/HER2- High Prolif	11.393425	3.510129599
MB-2797	ER+/HER2- High Prolif	12.037542	3.589468927
MB-2801	ER+/HER2- High Prolif	11.774558	3.557600999
MB-2803	ER+/HER2- High Prolif	12.011925	3.586395467
MB-2814	ER+/HER2- High Prolif	11.825168	3.563788775
MB-2838	ER+/HER2- High Prolif	11.197135	3.485057733
MB-2853	ER+/HER2- High Prolif	11.240656	3.490654328
MB-2858	ER+/HER2- High Prolif	11.848121	3.566586374
MB-2922	ER+/HER2- High Prolif	12.546442	3.649206388
MB-2927	ER+/HER2- High Prolif	12.51153	3.645186318
MB-2932	ER+/HER2- High Prolif	12.895395	3.68878406
MB-2951	ER+/HER2- High Prolif	11.316395	3.500342535
MB-2953	ER+/HER2- High Prolif	12.022505	3.587665621
MB-2954	ER+/HER2- High Prolif	11.391813	3.509925464
MB-2966	ER+/HER2- High Prolif	11.650129	3.542274025
MB-2999	ER+/HER2- High Prolif	11.680028	3.545971828
MB-3002	ER+/HER2- High Prolif	11.786809	3.55910129
MB-3007	ER+/HER2- High Prolif	12.743457	3.671684795
MB-3016	ER+/HER2- High Prolif	12.055012	3.591561182
MB-3021	ER+/HER2- High Prolif	11.871738	3.569459253
MB-3026	ER+/HER2- High Prolif	12.462816	3.63955818
MB-3028	ER+/HER2- High Prolif	12.682218	3.664735176
MB-3031	ER+/HER2- High Prolif	12.867649	3.685676583
MB-3050	ER+/HER2- High Prolif	12.391777	3.631311182
MB-3060	ER+/HER2- High Prolif	12.111795	3.598340787
MB-3083	ER+/HER2- High Prolif	12.144272	3.602204104
MB-3092	ER+/HER2- High Prolif	12.515837	3.64568287
MB-3102	ER+/HER2- High Prolif	11.630224	3.539806979
MB-3104	ER+/HER2- High Prolif	11.693261	3.547605418
MB-3167	ER+/HER2- High Prolif	12.348296	3.626240066
MB-3235	ER+/HER2- High Prolif	12.318204	3.622720021
MB-3253	ER+/HER2- High Prolif	12.86396	3.685262921
MB-3266	ER+/HER2- High Prolif	12.075404	3.593999552
MB-3275	ER+/HER2- High Prolif	12.312198	3.622016433
MB-3300	ER+/HER2- High Prolif	12.68853	3.665453034
MB-3301	ER+/HER2- High Prolif	11.887122	3.57132756
MB-3303	ER+/HER2- High Prolif	12.206982	3.609634654
MB-3341	ER+/HER2- High Prolif	11.362585	3.506219182
MB-3350	ER+/HER2- High Prolif	11.366433	3.506707675
MB-3357	ER+/HER2- High Prolif	13.408989	3.745128561
MB-3371	ER+/HER2- High Prolif	11.870066	3.569256052
MB-3388	ER+/HER2- High Prolif	13.286902	3.731932857
MB-3389	ER+/HER2- High Prolif	13.50711	3.755647122
MB-3402	ER+/HER2- High Prolif	12.055554	3.591626045
MB-3417	ER+/HER2- High Prolif	11.382072	3.508691306
MB-3430	ER+/HER2- High Prolif	12.342988	3.62561978
MB-3437	ER+/HER2- High Prolif	10.93622	3.451042265
MB-3459	ER+/HER2- High Prolif	12.06243	3.592448665
MB-3466	ER+/HER2- High Prolif	12.45696	3.638880131
MB-3487	ER+/HER2- High Prolif	13.64513	3.770314234
MB-3490	ER+/HER2- High Prolif	12.223442	3.611578686
MB-3492	ER+/HER2- High Prolif	12.097502	3.596637273
MB-3506	ER+/HER2- High Prolif	11.385724	3.509154128
MB-3525	ER+/HER2- High Prolif	11.730216	3.552157674
MB-3530	ER+/HER2- High Prolif	10.810859	3.434409255
MB-3536	ER+/HER2- High Prolif	11.881408	3.570633907
MB-3548	ER+/HER2- High Prolif	11.434029	3.515261949
MB-3556	ER+/HER2- High Prolif	12.688958	3.665501697
MB-3576	ER+/HER2- High Prolif	12.385368	3.63056483
MB-3600	ER+/HER2- High Prolif	13.072454	3.708458088
MB-3614	ER+/HER2- High Prolif	11.767882	3.55678278
MB-3754	ER+/HER2- High Prolif	11.472079	3.520054959
MB-3797	ER+/HER2- High Prolif	11.486808	3.521906047
MB-3824	ER+/HER2- High Prolif	12.238467	3.613350951
MB-3838	ER+/HER2- High Prolif	12.260921	3.615995448
MB-3840	ER+/HER2- High Prolif	11.868908	3.569115301
MB-3842	ER+/HER2- High Prolif	12.165008	3.604665364
MB-3852	ER+/HER2- High Prolif	11.562226	3.531347272
MB-4001	ER+/HER2- High Prolif	12.365946	3.628300706
MB-4003	ER+/HER2- High Prolif	11.916693	3.574912024
MB-4004	ER+/HER2- High Prolif	13.32965	3.736566995
MB-4011	ER+/HER2- High Prolif	12.589021	3.654094189
MB-4017	ER+/HER2- High Prolif	12.27465	3.617609983
MB-4046	ER+/HER2- High Prolif	11.19853	3.485237461
MB-4139	ER+/HER2- High Prolif	12.775002	3.675251612
MB-4148	ER+/HER2- High Prolif	13.003155	3.700789807
MB-4154	ER+/HER2- High Prolif	12.019575	3.58731398
MB-4171	ER+/HER2- High Prolif	13.367344	3.740640935
MB-4233	ER+/HER2- High Prolif	12.719543	3.668974932
MB-4236	ER+/HER2- High Prolif	12.564218	3.651248975
MB-4264	ER+/HER2- High Prolif	12.730707	3.670240636
MB-4266	ER+/HER2- High Prolif	12.222597	3.61147895
MB-4274	ER+/HER2- High Prolif	13.170234	3.719209074
MB-4281	ER+/HER2- High Prolif	12.875921	3.686603725
MB-4289	ER+/HER2- High Prolif	12.456886	3.63887156
MB-4310	ER+/HER2- High Prolif	10.406154	3.379365058
MB-4323	ER+/HER2- High Prolif	12.214659	3.610541683
MB-4421	ER+/HER2- High Prolif	12.017966	3.58712084
MB-4618	ER+/HER2- High Prolif	12.104335	3.597451916
MB-4623	ER+/HER2- High Prolif	12.083658	3.594985352
MB-4627	ER+/HER2- High Prolif	11.824799	3.563743755
MB-4630	ER+/HER2- High Prolif	12.070818	3.593451541
MB-4634	ER+/HER2- High Prolif	12.03888	3.589629277
MB-4639	ER+/HER2- High Prolif	13.017765	3.702409871
MB-4640	ER+/HER2- High Prolif	12.710719	3.667973736
MB-4642	ER+/HER2- High Prolif	11.806459	3.561504431
MB-4648	ER+/HER2- High Prolif	13.04314	3.70521932
MB-4649	ER+/HER2- High Prolif	11.160314	3.480305713
MB-4651	ER+/HER2- High Prolif	12.894409	3.688673745
MB-4654	ER+/HER2- High Prolif	12.527232	3.646995769
MB-4655	ER+/HER2- High Prolif	13.450822	3.749622436
MB-4666	ER+/HER2- High Prolif	11.780122	3.558282575
MB-4669	ER+/HER2- High Prolif	12.005977	3.585680904
MB-4671	ER+/HER2- High Prolif	13.072983	3.708516468
MB-4672	ER+/HER2- High Prolif	12.380114	3.629952694
MB-4673	ER+/HER2- High Prolif	13.342309	3.737936454
MB-4682	ER+/HER2- High Prolif	12.531626	3.647501714
MB-4685	ER+/HER2- High Prolif	13.532254	3.758330257
MB-4687	ER+/HER2- High Prolif	12.173149	3.605630513
MB-4702	ER+/HER2- High Prolif	12.904228	3.689771929
MB-4712	ER+/HER2- High Prolif	13.305458	3.733946266
MB-4723	ER+/HER2- High Prolif	12.556774	3.650393959
MB-4737	ER+/HER2- High Prolif	12.087742	3.595472868
MB-4746	ER+/HER2- High Prolif	12.169634	3.605213875
MB-4749	ER+/HER2- High Prolif	11.505362	3.524234472
MB-4750	ER+/HER2- High Prolif	11.76697	3.556670968
MB-4767	ER+/HER2- High Prolif	12.800938	3.678177624
MB-4787	ER+/HER2- High Prolif	11.653041	3.542634587
MB-4790	ER+/HER2- High Prolif	12.276544	3.617832576
MB-4791	ER+/HER2- High Prolif	12.394413	3.631618042
MB-4794	ER+/HER2- High Prolif	11.963552	3.580573887
MB-4797	ER+/HER2- High Prolif	11.465512	3.519228876
MB-4800	ER+/HER2- High Prolif	12.305917	3.621280262
MB-4801	ER+/HER2- High Prolif	12.176494	3.60602689
MB-4802	ER+/HER2- High Prolif	11.873012	3.569614066
MB-4805	ER+/HER2- High Prolif	11.995448	3.584415135
MB-4829	ER+/HER2- High Prolif	12.077524	3.594252815
MB-4834	ER+/HER2- High Prolif	12.773951	3.675132916
MB-4836	ER+/HER2- High Prolif	12.218709	3.611019956
MB-4839	ER+/HER2- High Prolif	11.975773	3.582046875
MB-4849	ER+/HER2- High Prolif	12.276957	3.61788111
MB-4851	ER+/HER2- High Prolif	11.563308	3.531482274
MB-4862	ER+/HER2- High Prolif	12.676208	3.664051333
MB-4894	ER+/HER2- High Prolif	11.85208	3.567068364
MB-4900	ER+/HER2- High Prolif	12.039048	3.589649409
MB-4906	ER+/HER2- High Prolif	12.737758	3.671039463
MB-4912	ER+/HER2- High Prolif	11.714202	3.550186773
MB-4933	ER+/HER2- High Prolif	12.178214	3.606230665
MB-4934	ER+/HER2- High Prolif	12.269051	3.616951757
MB-4937	ER+/HER2- High Prolif	12.640184	3.65994556
MB-4944	ER+/HER2- High Prolif	12.140199	3.601720165
MB-4956	ER+/HER2- High Prolif	12.808026	3.678976236
MB-4965	ER+/HER2- High Prolif	11.411202	3.512378861
MB-4969	ER+/HER2- High Prolif	12.200547	3.608873926
MB-4970	ER+/HER2- High Prolif	12.904424	3.689793842
MB-4986	ER+/HER2- High Prolif	13.213977	3.723992834
MB-4991	ER+/HER2- High Prolif	13.247295	3.727625897
MB-4994	ER+/HER2- High Prolif	11.799941	3.560707741
MB-4998	ER+/HER2- High Prolif	12.608768	3.656355412
MB-5001	ER+/HER2- High Prolif	13.646208	3.770428206
MB-5014	ER+/HER2- High Prolif	12.166317	3.604820595
MB-5017	ER+/HER2- High Prolif	12.393161	3.631472303
MB-5018	ER+/HER2- High Prolif	11.991128	3.583895474
MB-5033	ER+/HER2- High Prolif	12.009977	3.586161483
MB-5035	ER+/HER2- High Prolif	11.832746	3.564713011
MB-5039	ER+/HER2- High Prolif	12.899857	3.689283168
MB-5040	ER+/HER2- High Prolif	12.389857	3.631087631
MB-5044	ER+/HER2- High Prolif	13.050049	3.705983319
MB-5045	ER+/HER2- High Prolif	11.686094	3.546720894
MB-5048	ER+/HER2- High Prolif	12.097839	3.596677461
MB-5049	ER+/HER2- High Prolif	12.472913	3.640726535
MB-5060	ER+/HER2- High Prolif	11.549846	3.52980171
MB-5061	ER+/HER2- High Prolif	12.488169	3.642490061
MB-5074	ER+/HER2- High Prolif	12.267953	3.616822639
MB-5081	ER+/HER2- High Prolif	12.861389	3.684974554
MB-5093	ER+/HER2- High Prolif	12.725552	3.669656333
MB-5097	ER+/HER2- High Prolif	12.3552	3.627046459
MB-5098	ER+/HER2- High Prolif	12.939382	3.693696809
MB-5101	ER+/HER2- High Prolif	13.306794	3.73409112
MB-5105	ER+/HER2- High Prolif	11.994956	3.58435596
MB-5107	ER+/HER2- High Prolif	12.160292	3.604105967
MB-5116	ER+/HER2- High Prolif	12.873115	3.68628929
MB-5117	ER+/HER2- High Prolif	12.510375	3.64505313
MB-5121	ER+/HER2- High Prolif	11.656806	3.543100635
MB-5124	ER+/HER2- High Prolif	12.756286	3.673136444
MB-5127	ER+/HER2- High Prolif	11.81876	3.563006774
MB-5130	ER+/HER2- High Prolif	12.32759	3.62381888
MB-5139	ER+/HER2- High Prolif	12.712863	3.668217064
MB-5144	ER+/HER2- High Prolif	12.681081	3.664605828
MB-5152	ER+/HER2- High Prolif	11.778071	3.55803137
MB-5160	ER+/HER2- High Prolif	12.469722	3.640357397
MB-5167	ER+/HER2- High Prolif	11.698742	3.548281496
MB-5169	ER+/HER2- High Prolif	12.703748	3.667182295
MB-5176	ER+/HER2- High Prolif	12.109038	3.59801235
MB-5177	ER+/HER2- High Prolif	12.43837	3.636725533
MB-5186	ER+/HER2- High Prolif	12.151018	3.603005281
MB-5193	ER+/HER2- High Prolif	11.790355	3.559535252
MB-5196	ER+/HER2- High Prolif	12.28725	3.619090158
MB-5197	ER+/HER2- High Prolif	13.648168	3.770635405
MB-5200	ER+/HER2- High Prolif	12.740308	3.67132825
MB-5211	ER+/HER2- High Prolif	12.045338	3.590402972
MB-5215	ER+/HER2- High Prolif	12.455691	3.638733155
MB-5218	ER+/HER2- High Prolif	12.023464	3.587780696
MB-5226	ER+/HER2- High Prolif	11.905899	3.573604656
MB-5227	ER+/HER2- High Prolif	12.251602	3.614898501
MB-5228	ER+/HER2- High Prolif	12.866881	3.685590474
MB-5233	ER+/HER2- High Prolif	12.380968	3.63005221
MB-5239	ER+/HER2- High Prolif	12.828251	3.681252582
MB-5243	ER+/HER2- High Prolif	12.382026	3.630175489
MB-5244	ER+/HER2- High Prolif	12.78712	3.676619462
MB-5256	ER+/HER2- High Prolif	12.344221	3.625763891
MB-5260	ER+/HER2- High Prolif	12.834911	3.682001387
MB-5261	ER+/HER2- High Prolif	11.519792	3.526042763
MB-5266	ER+/HER2- High Prolif	13.427148	3.747080996
MB-5270	ER+/HER2- High Prolif	12.496641	3.643468457
MB-5271	ER+/HER2- High Prolif	13.275991	3.730747651
MB-5272	ER+/HER2- High Prolif	12.65838	3.662020878
MB-5273	ER+/HER2- High Prolif	12.169	3.605138713
MB-5275	ER+/HER2- High Prolif	11.854742	3.56739236
MB-5279	ER+/HER2- High Prolif	11.962992	3.580506354
MB-5280	ER+/HER2- High Prolif	12.125503	3.59997269
MB-5288	ER+/HER2- High Prolif	12.013945	3.586638059
MB-5291	ER+/HER2- High Prolif	13.267781	3.729855199
MB-5292	ER+/HER2- High Prolif	13.295942	3.732914089
MB-5305	ER+/HER2- High Prolif	12.404323	3.632771093
MB-5306	ER+/HER2- High Prolif	12.360689	3.627687258
MB-5313	ER+/HER2- High Prolif	12.297744	3.620321775
MB-5317	ER+/HER2- High Prolif	12.519578	3.646114029
MB-5322	ER+/HER2- High Prolif	12.014825	3.58674373
MB-5328	ER+/HER2- High Prolif	11.921537	3.575498344
MB-5332	ER+/HER2- High Prolif	12.744731	3.671829018
MB-5334	ER+/HER2- High Prolif	13.089664	3.71035616
MB-5338	ER+/HER2- High Prolif	12.612139	3.65674107
MB-5339	ER+/HER2- High Prolif	12.077802	3.594286022
MB-5341	ER+/HER2- High Prolif	12.975801	3.697751694
MB-5347	ER+/HER2- High Prolif	11.926965	3.576155069
MB-5361	ER+/HER2- High Prolif	12.040143	3.589780622
MB-5370	ER+/HER2- High Prolif	12.503389	3.64424728
MB-5384	ER+/HER2- High Prolif	13.156301	3.717682016
MB-5386	ER+/HER2- High Prolif	12.720554	3.669089599
MB-5389	ER+/HER2- High Prolif	12.969664	3.6970692
MB-5396	ER+/HER2- High Prolif	13.68106	3.774108109
MB-5397	ER+/HER2- High Prolif	11.452665	3.517611443
MB-5402	ER+/HER2- High Prolif	12.66292	3.662538216
MB-5404	ER+/HER2- High Prolif	11.821916	3.56339197
MB-5405	ER+/HER2- High Prolif	12.387191	3.630777165
MB-5432	ER+/HER2- High Prolif	12.683858	3.664921726
MB-5433	ER+/HER2- High Prolif	12.910964	3.690524819
MB-5434	ER+/HER2- High Prolif	12.298031	3.620355443
MB-5435	ER+/HER2- High Prolif	12.850485	3.683750905
MB-5447	ER+/HER2- High Prolif	12.528182	3.647105171
MB-5454	ER+/HER2- High Prolif	12.571884	3.652128961
MB-5463	ER+/HER2- High Prolif	13.321135	3.735645104
MB-5470	ER+/HER2- High Prolif	12.328094	3.623877862
MB-5471	ER+/HER2- High Prolif	12.208242	3.609783561
MB-5477	ER+/HER2- High Prolif	12.290382	3.619457852
MB-5481	ER+/HER2- High Prolif	12.913526	3.690811073
MB-5485	ER+/HER2- High Prolif	13.55163	3.760394485
MB-5486	ER+/HER2- High Prolif	12.931206	3.692784926
MB-5491	ER+/HER2- High Prolif	12.30656	3.621355643
MB-5493	ER+/HER2- High Prolif	12.560073	3.650772944
MB-5497	ER+/HER2- High Prolif	12.766696	3.674313301
MB-5502	ER+/HER2- High Prolif	13.192791	3.721677901
MB-5505	ER+/HER2- High Prolif	11.603112	3.536439889
MB-5513	ER+/HER2- High Prolif	12.002489	3.585261709
MB-5518	ER+/HER2- High Prolif	11.921739	3.575522789
MB-5519	ER+/HER2- High Prolif	11.966279	3.580902701
MB-5520	ER+/HER2- High Prolif	12.534622	3.647846585
MB-5521	ER+/HER2- High Prolif	11.647172	3.541907798
MB-5525	ER+/HER2- High Prolif	11.824392	3.563694098
MB-5530	ER+/HER2- High Prolif	11.84816	3.566591123
MB-5532	ER+/HER2- High Prolif	12.564199	3.651246794
MB-5540	ER+/HER2- High Prolif	12.951429	3.695039382
MB-5550	ER+/HER2- High Prolif	12.038228	3.589551141
MB-5552	ER+/HER2- High Prolif	12.250844	3.614809239
MB-5553	ER+/HER2- High Prolif	11.745455	3.554030697
MB-5554	ER+/HER2- High Prolif	12.017868	3.587109076
MB-5556	ER+/HER2- High Prolif	12.337293	3.624953974
MB-5562	ER+/HER2- High Prolif	11.664193	3.544014591
MB-5575	ER+/HER2- High Prolif	12.355303	3.627058486
MB-5576	ER+/HER2- High Prolif	12.34126	3.625417791
MB-5577	ER+/HER2- High Prolif	12.119907	3.599306723
MB-5584	ER+/HER2- High Prolif	12.094892	3.596325982
MB-5590	ER+/HER2- High Prolif	11.766119	3.556566627
MB-5592	ER+/HER2- High Prolif	12.002912	3.585312552
MB-5604	ER+/HER2- High Prolif	13.161835	3.718288736
MB-5605	ER+/HER2- High Prolif	11.074246	3.46913657
MB-5613	ER+/HER2- High Prolif	11.851013	3.566938478
MB-5622	ER+/HER2- High Prolif	12.798878	3.677945438
MB-5623	ER+/HER2- High Prolif	12.570606	3.651982295
MB-5628	ER+/HER2- High Prolif	12.283552	3.618655896
MB-5629	ER+/HER2- High Prolif	11.723696	3.551355559
MB-5632	ER+/HER2- High Prolif	13.350379	3.738808794
MB-5636	ER+/HER2- High Prolif	13.243945	3.727261019
MB-5638	ER+/HER2- High Prolif	13.091151	3.710520042
MB-5641	ER+/HER2- High Prolif	11.891719	3.571885373
MB-5646	ER+/HER2- High Prolif	12.422928	3.634933342
MB-5647	ER+/HER2- High Prolif	12.796996	3.677733283
MB-5653	ER+/HER2- High Prolif	12.707934	3.667657597
MB-5654	ER+/HER2- High Prolif	11.429238	3.514657316
MB-6007	ER+/HER2- High Prolif	11.829744	3.564346948
MB-6008	ER+/HER2- High Prolif	12.947015	3.69454761
MB-6010	ER+/HER2- High Prolif	12.46696	3.64003781
MB-6011	ER+/HER2- High Prolif	12.377077	3.629598739
MB-6022	ER+/HER2- High Prolif	12.998548	3.700278571
MB-6023	ER+/HER2- High Prolif	10.95268	3.453212019
MB-6026	ER+/HER2- High Prolif	12.610651	3.656570849
MB-6039	ER+/HER2- High Prolif	12.452029	3.638308937
MB-6044	ER+/HER2- High Prolif	11.606278	3.536833486
MB-6047	ER+/HER2- High Prolif	12.853562	3.684096312
MB-6053	ER+/HER2- High Prolif	12.339635	3.625227816
MB-6059	ER+/HER2- High Prolif	11.863459	3.568452809
MB-6060	ER+/HER2- High Prolif	13.69338	3.775406692
MB-6071	ER+/HER2- High Prolif	11.951133	3.579075491
MB-6075	ER+/HER2- High Prolif	12.237666	3.613256525
MB-6077	ER+/HER2- High Prolif	12.333032	3.624455616
MB-6079	ER+/HER2- High Prolif	13.239481	3.726774663
MB-6080	ER+/HER2- High Prolif	11.799621	3.560668616
MB-6097	ER+/HER2- High Prolif	11.473516	3.52023566
MB-6105	ER+/HER2- High Prolif	11.805198	3.561350334
MB-6114	ER+/HER2- High Prolif	12.642261	3.6601826
MB-6124	ER+/HER2- High Prolif	11.249064	3.491733059
MB-6133	ER+/HER2- High Prolif	11.310651	3.499610063
MB-6135	ER+/HER2- High Prolif	13.343027	3.738014088
MB-6141	ER+/HER2- High Prolif	11.618493	3.538351048
MB-6145	ER+/HER2- High Prolif	12.788042	3.676723482
MB-6146	ER+/HER2- High Prolif	12.198728	3.608658816
MB-6149	ER+/HER2- High Prolif	12.062385	3.592443283
MB-6150	ER+/HER2- High Prolif	11.685898	3.546696697
MB-6154	ER+/HER2- High Prolif	11.774727	3.557621706
MB-6163	ER+/HER2- High Prolif	12.142961	3.602048353
MB-6164	ER+/HER2- High Prolif	12.131148	3.600644178
MB-6179	ER+/HER2- High Prolif	11.487816	3.522032642
MB-6181	ER+/HER2- High Prolif	12.066142	3.592892561
MB-6183	ER+/HER2- High Prolif	12.577816	3.652809531
MB-6184	ER+/HER2- High Prolif	12.474052	3.640858273
MB-6189	ER+/HER2- High Prolif	11.738219	3.553141625
MB-6192	ER+/HER2- High Prolif	12.330933	3.624210058
MB-6200	ER+/HER2- High Prolif	12.22049	3.611230228
MB-6201	ER+/HER2- High Prolif	13.582582	3.763685852
MB-6208	ER+/HER2- High Prolif	11.981113	3.58269003
MB-6217	ER+/HER2- High Prolif	12.69912	3.666656622
MB-6226	ER+/HER2- High Prolif	12.744339	3.671784643
MB-6239	ER+/HER2- High Prolif	12.223861	3.611628138
MB-6257	ER+/HER2- High Prolif	12.712946	3.668226483
MB-6302	ER+/HER2- High Prolif	13.883933	3.795344403
MB-6306	ER+/HER2- High Prolif	12.237604	3.613249215
MB-6312	ER+/HER2- High Prolif	13.899337	3.796944163
MB-6317	ER+/HER2- High Prolif	12.53987	3.648450487
MB-6322	ER+/HER2- High Prolif	12.029793	3.588539913
MB-6327	ER+/HER2- High Prolif	12.3352	3.624709202
MB-6328	ER+/HER2- High Prolif	12.618918	3.657516308
MB-6329	ER+/HER2- High Prolif	13.556799	3.760944668
MB-6344	ER+/HER2- High Prolif	12.215378	3.610626603
MB-6346	ER+/HER2- High Prolif	12.323226	3.623308072
MB-6359	ER+/HER2- High Prolif	12.498406	3.643672206
MB-7000	ER+/HER2- High Prolif	12.911191	3.690550184
MB-7002	ER+/HER2- High Prolif	11.415268	3.512892825
MB-7011	ER+/HER2- High Prolif	12.558818	3.650628783
MB-7014	ER+/HER2- High Prolif	13.291806	3.732465236
MB-7015	ER+/HER2- High Prolif	12.124829	3.599892496
MB-7018	ER+/HER2- High Prolif	12.778916	3.675693557
MB-7022	ER+/HER2- High Prolif	11.870729	3.569336631
MB-7024	ER+/HER2- High Prolif	13.269123	3.730001116
MB-7028	ER+/HER2- High Prolif	12.211202	3.610133313
MB-7042	ER+/HER2- High Prolif	11.796995	3.560347509
MB-7046	ER+/HER2- High Prolif	11.883162	3.57084687
MB-7048	ER+/HER2- High Prolif	11.278668	3.495524792
MB-7050	ER+/HER2- High Prolif	12.04341	3.590172033
MB-7051	ER+/HER2- High Prolif	13.717969	3.777994995
MB-7053	ER+/HER2- High Prolif	12.118194	3.599102802
MB-7065	ER+/HER2- High Prolif	12.587664	3.65393867
MB-7070	ER+/HER2- High Prolif	12.429344	3.63567825
MB-7071	ER+/HER2- High Prolif	11.48718	3.521952768
MB-7072	ER+/HER2- High Prolif	12.2318	3.612564818
MB-7075	ER+/HER2- High Prolif	12.409982	3.633429118
MB-7083	ER+/HER2- High Prolif	12.971855	3.697312897
MB-7086	ER+/HER2- High Prolif	12.621355	3.657794898
MB-7092	ER+/HER2- High Prolif	12.265738	3.616562135
MB-7094	ER+/HER2- High Prolif	12.883247	3.687424341
MB-7095	ER+/HER2- High Prolif	11.829504	3.564317679
MB-7097	ER+/HER2- High Prolif	11.770878	3.557150031
MB-7099	ER+/HER2- High Prolif	12.562993	3.651108307
MB-7100	ER+/HER2- High Prolif	12.19899	3.608689802
MB-7102	ER+/HER2- High Prolif	11.194665	3.484739451
MB-7107	ER+/HER2- High Prolif	12.069273	3.593266872
MB-7109	ER+/HER2- High Prolif	11.544683	3.529156654
MB-7111	ER+/HER2- High Prolif	12.318735	3.622782209
MB-7112	ER+/HER2- High Prolif	12.713468	3.66828572
MB-7116	ER+/HER2- High Prolif	11.227989	3.48902765
MB-7122	ER+/HER2- High Prolif	11.97635	3.582116384
MB-7124	ER+/HER2- High Prolif	11.321317	3.50096989
MB-7127	ER+/HER2- High Prolif	12.951655	3.695064556
MB-7131	ER+/HER2- High Prolif	11.62612	3.5392978
MB-7133	ER+/HER2- High Prolif	11.821022	3.563282866
MB-7138	ER+/HER2- High Prolif	12.260993	3.61600392
MB-7140	ER+/HER2- High Prolif	11.703875	3.548914361
MB-7142	ER+/HER2- High Prolif	11.971178	3.58149322
MB-7144	ER+/HER2- High Prolif	11.809964	3.561932662
MB-7147	ER+/HER2- High Prolif	11.874692	3.569818189
MB-7149	ER+/HER2- High Prolif	13.181314	3.72042229
MB-7150	ER+/HER2- High Prolif	12.87543	3.68654871
MB-7152	ER+/HER2- High Prolif	13.291802	3.732464802
MB-7153	ER+/HER2- High Prolif	12.296894	3.620222055
MB-7157	ER+/HER2- High Prolif	12.158093	3.603845054
MB-7160	ER+/HER2- High Prolif	12.412038	3.633668114
MB-7161	ER+/HER2- High Prolif	12.267746	3.616798296
MB-7171	ER+/HER2- High Prolif	12.820205	3.680347426
MB-7172	ER+/HER2- High Prolif	11.740098	3.553372546
MB-7173	ER+/HER2- High Prolif	11.883073	3.570836065
MB-7174	ER+/HER2- High Prolif	13.101044	3.711609877
MB-7176	ER+/HER2- High Prolif	11.92895	3.576395156
MB-7181	ER+/HER2- High Prolif	12.369258	3.628687054
MB-7182	ER+/HER2- High Prolif	12.829622	3.68140676
MB-7186	ER+/HER2- High Prolif	12.70441	3.667257472
MB-7193	ER+/HER2- High Prolif	12.116631	3.598916712
MB-7194	ER+/HER2- High Prolif	12.103564	3.597360019
MB-7196	ER+/HER2- High Prolif	12.363853	3.628056501
MB-7197	ER+/HER2- High Prolif	11.89956	3.572836324
MB-7198	ER+/HER2- High Prolif	12.967555	3.696834584
MB-7199	ER+/HER2- High Prolif	12.001191	3.585105681
MB-7200	ER+/HER2- High Prolif	11.866938	3.568875822
MB-7226	ER+/HER2- High Prolif	11.458133	3.518300084
MB-7227	ER+/HER2- High Prolif	11.798482	3.560529348
MB-7229	ER+/HER2- High Prolif	11.544292	3.529107792
MB-7230	ER+/HER2- High Prolif	11.654866	3.542860512
MB-7234	ER+/HER2- High Prolif	13.473031	3.752002542
MB-7237	ER+/HER2- High Prolif	12.690871	3.665719183
MB-7238	ER+/HER2- High Prolif	11.817471	3.562849419
MB-7253	ER+/HER2- High Prolif	11.820422	3.563209637
MB-7254	ER+/HER2- High Prolif	11.241902	3.490814238
MB-7262	ER+/HER2- High Prolif	12.602988	3.655693913
MB-7263	ER+/HER2- High Prolif	13.415626	3.74584247
MB-7268	ER+/HER2- High Prolif	12.138985	3.601575891
MB-7280	ER+/HER2- High Prolif	12.872976	3.686273712
MB-7283	ER+/HER2- High Prolif	12.676596	3.664095491
MB-7286	ER+/HER2- High Prolif	11.684935	3.546577804
MB-7287	ER+/HER2- High Prolif	12.057288	3.591833539
MB-7288	ER+/HER2- High Prolif	11.687999	3.546956055
MB-7292	ER+/HER2- High Prolif	12.511915	3.645230712
MB-7294	ER+/HER2- High Prolif	12.19435	3.608140955
MB-7298	ER+/HER2- High Prolif	11.878914	3.570331042
MB-7299	ER+/HER2- High Prolif	12.551918	3.649835927
MB-0036	ER+/HER2- Low Prolif	11.136241	3.477190433
MB-0050	ER+/HER2- Low Prolif	11.851653	3.567016387
MB-0101	ER+/HER2- Low Prolif	10.729238	3.423475713
MB-0106	ER+/HER2- Low Prolif	11.991491	3.583939147
MB-0111	ER+/HER2- Low Prolif	11.667126	3.544377316
MB-0112	ER+/HER2- Low Prolif	11.559539	3.531011958
MB-0117	ER+/HER2- Low Prolif	11.587135	3.534451989
MB-0121	ER+/HER2- Low Prolif	12.080033	3.594552491
MB-0122	ER+/HER2- Low Prolif	11.33359	3.502533013
MB-0124	ER+/HER2- Low Prolif	11.849945	3.566808458
MB-0125	ER+/HER2- Low Prolif	10.769336	3.428857396
MB-0126	ER+/HER2- Low Prolif	11.333925	3.502575656
MB-0127	ER+/HER2- Low Prolif	12.799137	3.677974633
MB-0128	ER+/HER2- Low Prolif	11.687963	3.546951611
MB-0133	ER+/HER2- Low Prolif	11.5793	3.533476136
MB-0136	ER+/HER2- Low Prolif	11.735559	3.552814658
MB-0138	ER+/HER2- Low Prolif	11.177393	3.48251183
MB-0139	ER+/HER2- Low Prolif	11.721785	3.551120376
MB-0142	ER+/HER2- Low Prolif	11.259308	3.493046257
MB-0144	ER+/HER2- Low Prolif	11.448695	3.517111254
MB-0145	ER+/HER2- Low Prolif	11.802558	3.561027668
MB-0154	ER+/HER2- Low Prolif	11.542485	3.528881952
MB-0155	ER+/HER2- Low Prolif	11.062515	3.467607506
MB-0162	ER+/HER2- Low Prolif	11.067827	3.468300094
MB-0166	ER+/HER2- Low Prolif	11.558839	3.530924592
MB-0168	ER+/HER2- Low Prolif	11.32863	3.501901498
MB-0170	ER+/HER2- Low Prolif	11.510325	3.524856664
MB-0171	ER+/HER2- Low Prolif	11.277636	3.495392779
MB-0172	ER+/HER2- Low Prolif	12.017274	3.587037767
MB-0175	ER+/HER2- Low Prolif	10.988781	3.45795945
MB-0177	ER+/HER2- Low Prolif	11.329281	3.5019844
MB-0180	ER+/HER2- Low Prolif	11.281003	3.495823439
MB-0181	ER+/HER2- Low Prolif	12.438438	3.63673342
MB-0184	ER+/HER2- Low Prolif	10.720263	3.422268395
MB-0189	ER+/HER2- Low Prolif	10.87062	3.442362321
MB-0192	ER+/HER2- Low Prolif	11.975516	3.582015915
MB-0194	ER+/HER2- Low Prolif	11.548552	3.529640067
MB-0199	ER+/HER2- Low Prolif	11.302492	3.498568991
MB-0204	ER+/HER2- Low Prolif	11.464141	3.519056354
MB-0205	ER+/HER2- Low Prolif	11.105464	3.473197767
MB-0207	ER+/HER2- Low Prolif	11.19511	3.484796799
MB-0211	ER+/HER2- Low Prolif	11.966907	3.580978412
MB-0222	ER+/HER2- Low Prolif	11.297452	3.497925522
MB-0223	ER+/HER2- Low Prolif	11.595669	3.535514152
MB-0224	ER+/HER2- Low Prolif	11.755833	3.555304865
MB-0226	ER+/HER2- Low Prolif	11.56037	3.531115668
MB-0227	ER+/HER2- Low Prolif	11.337998	3.503094015
MB-0228	ER+/HER2- Low Prolif	11.652313	3.542544455
MB-0229	ER+/HER2- Low Prolif	11.281644	3.495905412
MB-0231	ER+/HER2- Low Prolif	11.375727	3.507886843
MB-0232	ER+/HER2- Low Prolif	11.960616	3.580219789
MB-0233	ER+/HER2- Low Prolif	11.45849	3.518345033
MB-0235	ER+/HER2- Low Prolif	11.065411	3.467985133
MB-0239	ER+/HER2- Low Prolif	11.787793	3.559221726
MB-0242	ER+/HER2- Low Prolif	12.16362	3.604500746
MB-0243	ER+/HER2- Low Prolif	11.454418	3.517832252
MB-0245	ER+/HER2- Low Prolif	11.407768	3.511944642
MB-0247	ER+/HER2- Low Prolif	11.875942	3.569970047
MB-0248	ER+/HER2- Low Prolif	11.829058	3.564263285
MB-0253	ER+/HER2- Low Prolif	11.36375	3.506367093
MB-0260	ER+/HER2- Low Prolif	11.578774	3.533410599
MB-0263	ER+/HER2- Low Prolif	11.413223	3.512634349
MB-0264	ER+/HER2- Low Prolif	12.662821	3.662526936
MB-0273	ER+/HER2- Low Prolif	11.94733	3.578616334
MB-0275	ER+/HER2- Low Prolif	11.543149	3.528964943
MB-0279	ER+/HER2- Low Prolif	11.51443	3.52537109
MB-0280	ER+/HER2- Low Prolif	11.287015	3.496592092
MB-0282	ER+/HER2- Low Prolif	11.526053	3.526826654
MB-0288	ER+/HER2- Low Prolif	12.018772	3.587217593
MB-0290	ER+/HER2- Low Prolif	12.407909	3.633188106
MB-0295	ER+/HER2- Low Prolif	11.784047	3.558763184
MB-0301	ER+/HER2- Low Prolif	11.449549	3.517218866
MB-0302	ER+/HER2- Low Prolif	11.199328	3.485340263
MB-0305	ER+/HER2- Low Prolif	11.291804	3.497204087
MB-0308	ER+/HER2- Low Prolif	11.52407	3.526578424
MB-0309	ER+/HER2- Low Prolif	11.202904	3.485800849
MB-0310	ER+/HER2- Low Prolif	11.589615	3.534760737
MB-0315	ER+/HER2- Low Prolif	11.840254	3.565628125
MB-0317	ER+/HER2- Low Prolif	11.825942	3.563883201
MB-0320	ER+/HER2- Low Prolif	10.470478	3.388255401
MB-0322	ER+/HER2- Low Prolif	11.105976	3.473264278
MB-0339	ER+/HER2- Low Prolif	11.179708	3.482810602
MB-0342	ER+/HER2- Low Prolif	11.104736	3.47310319
MB-0344	ER+/HER2- Low Prolif	11.544489	3.529132411
MB-0345	ER+/HER2- Low Prolif	11.768352	3.556840399
MB-0348	ER+/HER2- Low Prolif	11.244249	3.491115402
MB-0353	ER+/HER2- Low Prolif	10.621615	3.408931237
MB-0359	ER+/HER2- Low Prolif	11.808477	3.561751
MB-0364	ER+/HER2- Low Prolif	11.039913	3.464656898
MB-0377	ER+/HER2- Low Prolif	11.552423	3.530123568
MB-0379	ER+/HER2- Low Prolif	11.683072	3.546347768
MB-0382	ER+/HER2- Low Prolif	11.283591	3.496154373
MB-0386	ER+/HER2- Low Prolif	11.887069	3.571321128
MB-0388	ER+/HER2- Low Prolif	11.411278	3.512388469
MB-0397	ER+/HER2- Low Prolif	12.089984	3.59574043
MB-0402	ER+/HER2- Low Prolif	11.111594	3.473993886
MB-0410	ER+/HER2- Low Prolif	11.139189	3.477572295
MB-0411	ER+/HER2- Low Prolif	11.793705	3.559945108
MB-0419	ER+/HER2- Low Prolif	12.389869	3.631089029
MB-0422	ER+/HER2- Low Prolif	11.306102	3.499029713
MB-0425	ER+/HER2- Low Prolif	11.178836	3.48269807
MB-0426	ER+/HER2- Low Prolif	11.500482	3.523622423
MB-0431	ER+/HER2- Low Prolif	11.694183	3.547719168
MB-0442	ER+/HER2- Low Prolif	11.407048	3.511853584
MB-0443	ER+/HER2- Low Prolif	11.402722	3.511306353
MB-0444	ER+/HER2- Low Prolif	11.176307	3.48237165
MB-0449	ER+/HER2- Low Prolif	12.115278	3.598755604
MB-0451	ER+/HER2- Low Prolif	12.239172	3.613434056
MB-0454	ER+/HER2- Low Prolif	11.368656	3.506989804
MB-0458	ER+/HER2- Low Prolif	11.469514	3.519732356
MB-0460	ER+/HER2- Low Prolif	11.560983	3.531192167
MB-0463	ER+/HER2- Low Prolif	11.03655	3.464217354
MB-0478	ER+/HER2- Low Prolif	11.342109	3.503617021
MB-0480	ER+/HER2- Low Prolif	12.85691	3.684472045
MB-0486	ER+/HER2- Low Prolif	11.728824	3.551986463
MB-0487	ER+/HER2- Low Prolif	10.957698	3.453872843
MB-0490	ER+/HER2- Low Prolif	11.838784	3.565449
MB-0496	ER+/HER2- Low Prolif	11.480864	3.521159312
MB-0497	ER+/HER2- Low Prolif	11.466112	3.519304371
MB-0501	ER+/HER2- Low Prolif	11.024011	3.462577328
MB-0503	ER+/HER2- Low Prolif	11.791827	3.559715359
MB-0504	ER+/HER2- Low Prolif	11.500926	3.52367812
MB-0505	ER+/HER2- Low Prolif	11.223185	3.488410248
MB-0507	ER+/HER2- Low Prolif	11.44263	3.516346777
MB-0511	ER+/HER2- Low Prolif	11.316929	3.500410612
MB-0513	ER+/HER2- Low Prolif	11.820599	3.56323124
MB-0517	ER+/HER2- Low Prolif	12.663166	3.662566242
MB-0519	ER+/HER2- Low Prolif	12.519159	3.646065744
MB-0521	ER+/HER2- Low Prolif	11.529575	3.527267429
MB-0524	ER+/HER2- Low Prolif	11.461165	3.518681793
MB-0527	ER+/HER2- Low Prolif	11.688302	3.546993455
MB-0528	ER+/HER2- Low Prolif	11.939293	3.577645503
MB-0535	ER+/HER2- Low Prolif	11.969243	3.581260006
MB-0537	ER+/HER2- Low Prolif	11.120268	3.475119653
MB-0544	ER+/HER2- Low Prolif	10.987585	3.457802421
MB-0551	ER+/HER2- Low Prolif	11.527504	3.527008261
MB-0554	ER+/HER2- Low Prolif	11.767983	3.556795162
MB-0568	ER+/HER2- Low Prolif	11.279788	3.495668048
MB-0573	ER+/HER2- Low Prolif	11.562583	3.531391817
MB-0575	ER+/HER2- Low Prolif	11.853446	3.567234631
MB-0578	ER+/HER2- Low Prolif	11.669603	3.544683576
MB-0579	ER+/HER2- Low Prolif	10.911352	3.447757969
MB-0583	ER+/HER2- Low Prolif	11.300901	3.498365896
MB-0586	ER+/HER2- Low Prolif	12.186511	3.607213236
MB-0588	ER+/HER2- Low Prolif	11.297255	3.497900365
MB-0596	ER+/HER2- Low Prolif	11.349655	3.504576539
MB-0597	ER+/HER2- Low Prolif	11.803064	3.561089518
MB-0599	ER+/HER2- Low Prolif	11.403466	3.511400483
MB-0603	ER+/HER2- Low Prolif	11.528771	3.527166821
MB-0605	ER+/HER2- Low Prolif	11.620688	3.538623581
MB-0610	ER+/HER2- Low Prolif	12.345039	3.625859489
MB-0618	ER+/HER2- Low Prolif	11.575407	3.532991016
MB-0621	ER+/HER2- Low Prolif	11.25393	3.49235699
MB-0624	ER+/HER2- Low Prolif	11.303545	3.498703394
MB-0631	ER+/HER2- Low Prolif	11.04635	3.465497839
MB-0632	ER+/HER2- Low Prolif	10.608048	3.407087303
MB-0640	ER+/HER2- Low Prolif	11.895762	3.572375783
MB-0641	ER+/HER2- Low Prolif	11.571266	3.532474812
MB-0642	ER+/HER2- Low Prolif	11.256362	3.492668726
MB-0644	ER+/HER2- Low Prolif	11.441946	3.516260536
MB-0649	ER+/HER2- Low Prolif	11.936422	3.577298542
MB-0654	ER+/HER2- Low Prolif	11.711126	3.549807889
MB-0655	ER+/HER2- Low Prolif	12.03262	3.588878906
MB-0657	ER+/HER2- Low Prolif	10.898041	3.445996919
MB-0661	ER+/HER2- Low Prolif	11.488239	3.522085763
MB-0872	ER+/HER2- Low Prolif	11.801617	3.560912639
MB-0880	ER+/HER2- Low Prolif	11.08256	3.470219268
MB-0891	ER+/HER2- Low Prolif	11.372593	3.507489327
MB-0897	ER+/HER2- Low Prolif	11.071205	3.46874035
MB-0904	ER+/HER2- Low Prolif	11.462304	3.51882516
MB-2536	ER+/HER2- Low Prolif	11.246198	3.491365447
MB-2564	ER+/HER2- Low Prolif	11.104345	3.473052392
MB-2610	ER+/HER2- Low Prolif	11.46325	3.518944222
MB-2614	ER+/HER2- Low Prolif	10.986449	3.457653254
MB-2616	ER+/HER2- Low Prolif	11.693889	3.547682897
MB-2624	ER+/HER2- Low Prolif	11.286408	3.496514503
MB-2669	ER+/HER2- Low Prolif	11.905702	3.573580784
MB-2711	ER+/HER2- Low Prolif	11.499624	3.523514785
MB-2712	ER+/HER2- Low Prolif	11.356955	3.50550417
MB-2725	ER+/HER2- Low Prolif	11.377506	3.508112442
MB-2744	ER+/HER2- Low Prolif	11.510118	3.524830719
MB-2747	ER+/HER2- Low Prolif	11.071041	3.468718979
MB-2749	ER+/HER2- Low Prolif	11.336928	3.502957857
MB-2750	ER+/HER2- Low Prolif	11.631834	3.54000668
MB-2752	ER+/HER2- Low Prolif	11.059903	3.467266827
MB-2754	ER+/HER2- Low Prolif	11.744757	3.553944959
MB-2760	ER+/HER2- Low Prolif	12.037614	3.589477556
MB-2765	ER+/HER2- Low Prolif	12.12965	3.600466017
MB-2770	ER+/HER2- Low Prolif	11.104369	3.47305551
MB-2791	ER+/HER2- Low Prolif	11.337466	3.503026319
MB-2795	ER+/HER2- Low Prolif	11.662626	3.543820763
MB-2815	ER+/HER2- Low Prolif	11.4185	3.513301237
MB-2819	ER+/HER2- Low Prolif	11.494531	3.522875697
MB-2823	ER+/HER2- Low Prolif	11.373104	3.50755415
MB-2835	ER+/HER2- Low Prolif	10.522527	3.395409306
MB-2840	ER+/HER2- Low Prolif	10.997331	3.459081526
MB-2843	ER+/HER2- Low Prolif	11.169191	3.481452788
MB-2845	ER+/HER2- Low Prolif	11.080792	3.469989097
MB-2848	ER+/HER2- Low Prolif	11.498291	3.523347543
MB-2851	ER+/HER2- Low Prolif	11.558189	3.530843461
MB-2854	ER+/HER2- Low Prolif	11.489874	3.522291072
MB-2863	ER+/HER2- Low Prolif	11.094009	3.471708896
MB-2867	ER+/HER2- Low Prolif	11.225178	3.488666417
MB-2896	ER+/HER2- Low Prolif	11.144764	3.478294161
MB-2900	ER+/HER2- Low Prolif	11.090021	3.471190192
MB-2916	ER+/HER2- Low Prolif	11.668307	3.544523345
MB-2919	ER+/HER2- Low Prolif	11.46447	3.519097756
MB-2931	ER+/HER2- Low Prolif	11.594876	3.535415486
MB-2933	ER+/HER2- Low Prolif	10.960179	3.454199455
MB-2944	ER+/HER2- Low Prolif	11.159433	3.480191822
MB-2947	ER+/HER2- Low Prolif	11.578177	3.533336212
MB-2960	ER+/HER2- Low Prolif	11.984982	3.583155837
MB-2969	ER+/HER2- Low Prolif	11.936696	3.577331658
MB-2970	ER+/HER2- Low Prolif	11.447403	3.516948435
MB-2971	ER+/HER2- Low Prolif	11.503392	3.523987426
MB-2977	ER+/HER2- Low Prolif	11.362703	3.506234164
MB-2990	ER+/HER2- Low Prolif	11.480401	3.52110113
MB-2996	ER+/HER2- Low Prolif	12.242027	3.61377055
MB-3005	ER+/HER2- Low Prolif	12.325492	3.623573331
MB-3008	ER+/HER2- Low Prolif	10.822823	3.436004952
MB-3013	ER+/HER2- Low Prolif	11.01975	3.462019589
MB-3032	ER+/HER2- Low Prolif	11.724359	3.551437144
MB-3033	ER+/HER2- Low Prolif	11.713618	3.550114847
MB-3035	ER+/HER2- Low Prolif	11.527179	3.526967586
MB-3037	ER+/HER2- Low Prolif	11.583253	3.533968567
MB-3049	ER+/HER2- Low Prolif	12.30879	3.621617041
MB-3064	ER+/HER2- Low Prolif	12.017598	3.587076663
MB-3079	ER+/HER2- Low Prolif	11.907235	3.573766536
MB-3085	ER+/HER2- Low Prolif	11.755875	3.555310019
MB-3105	ER+/HER2- Low Prolif	11.195992	3.484910456
MB-3110	ER+/HER2- Low Prolif	12.12305	3.599680802
MB-3121	ER+/HER2- Low Prolif	11.315533	3.500232637
MB-3171	ER+/HER2- Low Prolif	11.325213	3.501466279
MB-3222	ER+/HER2- Low Prolif	11.649597	3.542208143
MB-3228	ER+/HER2- Low Prolif	12.150186	3.602906494
MB-3252	ER+/HER2- Low Prolif	10.970472	3.455553693
MB-3254	ER+/HER2- Low Prolif	11.545371	3.529242628
MB-3295	ER+/HER2- Low Prolif	11.831979	3.564619492
MB-3298	ER+/HER2- Low Prolif	11.437445	3.515692901
MB-3328	ER+/HER2- Low Prolif	12.72839	3.669978041
MB-3351	ER+/HER2- Low Prolif	11.723556	3.551338331
MB-3365	ER+/HER2- Low Prolif	11.720829	3.551002708
MB-3378	ER+/HER2- Low Prolif	11.422799	3.513844302
MB-3381	ER+/HER2- Low Prolif	11.670976	3.544853308
MB-3403	ER+/HER2- Low Prolif	11.500091	3.523573372
MB-3412	ER+/HER2- Low Prolif	11.399309	3.510874469
MB-3429	ER+/HER2- Low Prolif	11.153475	3.479421364
MB-3439	ER+/HER2- Low Prolif	11.442989	3.51639204
MB-3450	ER+/HER2- Low Prolif	11.593422	3.535234561
MB-3452	ER+/HER2- Low Prolif	11.166795	3.48114327
MB-3462	ER+/HER2- Low Prolif	11.705562	3.549122297
MB-3510	ER+/HER2- Low Prolif	11.080536	3.469955766
MB-3526	ER+/HER2- Low Prolif	11.768308	3.556835005
MB-3545	ER+/HER2- Low Prolif	11.446748	3.516865884
MB-3707	ER+/HER2- Low Prolif	11.447701	3.516985991
MB-3711	ER+/HER2- Low Prolif	10.759685	3.427563937
MB-3748	ER+/HER2- Low Prolif	11.03152	3.463559684
MB-3781	ER+/HER2- Low Prolif	11.912872	3.57444936
MB-3850	ER+/HER2- Low Prolif	11.08082	3.469992742
MB-3854	ER+/HER2- Low Prolif	11.21479	3.487330701
MB-3865	ER+/HER2- Low Prolif	11.300469	3.498310745
MB-3871	ER+/HER2- Low Prolif	11.732533	3.552442613
MB-3874	ER+/HER2- Low Prolif	11.875914	3.569966646
MB-4000	ER+/HER2- Low Prolif	11.011618	3.460954563
MB-4012	ER+/HER2- Low Prolif	10.388054	3.376853514
MB-4018	ER+/HER2- Low Prolif	11.222088	3.488269226
MB-4120	ER+/HER2- Low Prolif	12.38645	3.63069086
MB-4140	ER+/HER2- Low Prolif	11.790046	3.559497442
MB-4141	ER+/HER2- Low Prolif	11.116289	3.474603342
MB-4145	ER+/HER2- Low Prolif	11.527257	3.526977348
MB-4173	ER+/HER2- Low Prolif	11.259832	3.493113397
MB-4212	ER+/HER2- Low Prolif	10.758374	3.427388143
MB-4230	ER+/HER2- Low Prolif	11.194262	3.484687514
MB-4283	ER+/HER2- Low Prolif	11.975705	3.582038684
MB-4293	ER+/HER2- Low Prolif	11.717409	3.550581685
MB-4342	ER+/HER2- Low Prolif	11.242124	3.490842728
MB-4343	ER+/HER2- Low Prolif	10.829171	3.4368509
MB-4357	ER+/HER2- Low Prolif	11.326102	3.501579522
MB-4529	ER+/HER2- Low Prolif	11.15491	3.479606969
MB-4599	ER+/HER2- Low Prolif	11.779004	3.558145649
MB-4616	ER+/HER2- Low Prolif	12.014454	3.586699181
MB-4633	ER+/HER2- Low Prolif	11.758256	3.555602189
MB-4641	ER+/HER2- Low Prolif	11.499627	3.523515162
MB-4653	ER+/HER2- Low Prolif	11.983762	3.583008972
MB-4661	ER+/HER2- Low Prolif	11.860393	3.56807991
MB-4665	ER+/HER2- Low Prolif	11.965527	3.580812034
MB-4670	ER+/HER2- Low Prolif	11.601938	3.53629391
MB-4674	ER+/HER2- Low Prolif	11.806024	3.561451275
MB-4675	ER+/HER2- Low Prolif	12.234257	3.612854582
MB-4681	ER+/HER2- Low Prolif	11.527545	3.527013392
MB-4686	ER+/HER2- Low Prolif	12.113532	3.598547675
MB-4691	ER+/HER2- Low Prolif	12.565478	3.651393648
MB-4692	ER+/HER2- Low Prolif	11.485916	3.521794011
MB-4695	ER+/HER2- Low Prolif	11.617788	3.538263504
MB-4697	ER+/HER2- Low Prolif	11.210606	3.486792361
MB-4698	ER+/HER2- Low Prolif	11.582536	3.533879261
MB-4701	ER+/HER2- Low Prolif	12.300936	3.620696192
MB-4704	ER+/HER2- Low Prolif	11.681471	3.546150053
MB-4705	ER+/HER2- Low Prolif	11.477293	3.520710507
MB-4706	ER+/HER2- Low Prolif	11.588034	3.534563918
MB-4708	ER+/HER2- Low Prolif	10.936232	3.451043848
MB-4709	ER+/HER2- Low Prolif	11.609263	3.537204482
MB-4710	ER+/HER2- Low Prolif	11.576768	3.533160633
MB-4716	ER+/HER2- Low Prolif	12.295605	3.620070819
MB-4718	ER+/HER2- Low Prolif	11.641374	3.541189441
MB-4719	ER+/HER2- Low Prolif	12.489372	3.642629031
MB-4721	ER+/HER2- Low Prolif	11.822723	3.563490449
MB-4722	ER+/HER2- Low Prolif	12.188561	3.607455904
MB-4730	ER+/HER2- Low Prolif	12.361217	3.627748883
MB-4735	ER+/HER2- Low Prolif	11.464956	3.519158913
MB-4738	ER+/HER2- Low Prolif	11.416014	3.512987104
MB-4739	ER+/HER2- Low Prolif	11.724516	3.551456463
MB-4741	ER+/HER2- Low Prolif	12.36818	3.628561316
MB-4742	ER+/HER2- Low Prolif	11.137747	3.477385521
MB-4743	ER+/HER2- Low Prolif	11.334973	3.502709049
MB-4752	ER+/HER2- Low Prolif	12.111444	3.598298977
MB-4760	ER+/HER2- Low Prolif	11.740503	3.553422314
MB-4762	ER+/HER2- Low Prolif	11.841844	3.565821848
MB-4764	ER+/HER2- Low Prolif	11.611007	3.537421195
MB-4771	ER+/HER2- Low Prolif	11.686559	3.546778299
MB-4778	ER+/HER2- Low Prolif	11.507123	3.524455272
MB-4779	ER+/HER2- Low Prolif	11.473152	3.52018989
MB-4784	ER+/HER2- Low Prolif	11.835005	3.56498841
MB-4785	ER+/HER2- Low Prolif	11.859136	3.567927001
MB-4806	ER+/HER2- Low Prolif	11.774918	3.557645108
MB-4814	ER+/HER2- Low Prolif	13.054129	3.706434296
MB-4818	ER+/HER2- Low Prolif	11.123	3.475474047
MB-4820	ER+/HER2- Low Prolif	12.766597	3.674302114
MB-4822	ER+/HER2- Low Prolif	12.463474	3.639634348
MB-4825	ER+/HER2- Low Prolif	12.131183	3.60064834
MB-4827	ER+/HER2- Low Prolif	12.053725	3.591407151
MB-4832	ER+/HER2- Low Prolif	11.94773	3.578664635
MB-4843	ER+/HER2- Low Prolif	12.158676	3.603914232
MB-4845	ER+/HER2- Low Prolif	10.879327	3.443517408
MB-4853	ER+/HER2- Low Prolif	12.006565	3.585751559
MB-4855	ER+/HER2- Low Prolif	11.936923	3.577359094
MB-4860	ER+/HER2- Low Prolif	11.557965	3.530815501
MB-4867	ER+/HER2- Low Prolif	11.700875	3.548544515
MB-4869	ER+/HER2- Low Prolif	12.316193	3.622484475
MB-4870	ER+/HER2- Low Prolif	11.121894	3.475330587
MB-4872	ER+/HER2- Low Prolif	11.00372	3.459919429
MB-4882	ER+/HER2- Low Prolif	11.759858	3.555798735
MB-4883	ER+/HER2- Low Prolif	11.501882	3.523798037
MB-4887	ER+/HER2- Low Prolif	11.885086	3.571080437
MB-4897	ER+/HER2- Low Prolif	11.265137	3.493792954
MB-4898	ER+/HER2- Low Prolif	11.637895	3.54075823
MB-4899	ER+/HER2- Low Prolif	11.765058	3.556436528
MB-4941	ER+/HER2- Low Prolif	11.661029	3.543623196
MB-4950	ER+/HER2- Low Prolif	11.087804	3.470901755
MB-4959	ER+/HER2- Low Prolif	11.248725	3.491689582
MB-4961	ER+/HER2- Low Prolif	11.884308	3.570985995
MB-4962	ER+/HER2- Low Prolif	11.325288	3.501475833
MB-4966	ER+/HER2- Low Prolif	12.347847	3.626187607
MB-4967	ER+/HER2- Low Prolif	11.447245	3.516928523
MB-4968	ER+/HER2- Low Prolif	12.320275	3.622962554
MB-4977	ER+/HER2- Low Prolif	11.780736	3.558357769
MB-4978	ER+/HER2- Low Prolif	12.199293	3.608725635
MB-4981	ER+/HER2- Low Prolif	11.906394	3.573664636
MB-4987	ER+/HER2- Low Prolif	11.67252	3.545044155
MB-4992	ER+/HER2- Low Prolif	11.409303	3.512138754
MB-4996	ER+/HER2- Low Prolif	11.592676	3.535141725
MB-4999	ER+/HER2- Low Prolif	12.189863	3.607610007
MB-5004	ER+/HER2- Low Prolif	11.537153	3.528215352
MB-5011	ER+/HER2- Low Prolif	11.735572	3.552816256
MB-5013	ER+/HER2- Low Prolif	12.171044	3.605381019
MB-5015	ER+/HER2- Low Prolif	12.363942	3.628066886
MB-5020	ER+/HER2- Low Prolif	11.948243	3.578726579
MB-5027	ER+/HER2- Low Prolif	11.819845	3.563139212
MB-5043	ER+/HER2- Low Prolif	11.298102	3.498008525
MB-5050	ER+/HER2- Low Prolif	11.204751	3.486038683
MB-5053	ER+/HER2- Low Prolif	11.638639	3.540850457
MB-5059	ER+/HER2- Low Prolif	12.243849	3.613985253
MB-5064	ER+/HER2- Low Prolif	11.730268	3.55216407
MB-5066	ER+/HER2- Low Prolif	11.941453	3.577906485
MB-5068	ER+/HER2- Low Prolif	11.513165	3.525212584
MB-5073	ER+/HER2- Low Prolif	12.024613	3.587918558
MB-5079	ER+/HER2- Low Prolif	11.805281	3.561360477
MB-5084	ER+/HER2- Low Prolif	11.933611	3.57695875
MB-5088	ER+/HER2- Low Prolif	11.882165	3.570725822
MB-5092	ER+/HER2- Low Prolif	11.535615	3.528023016
MB-5110	ER+/HER2- Low Prolif	11.284417	3.49625998
MB-5113	ER+/HER2- Low Prolif	11.952115	3.579194029
MB-5118	ER+/HER2- Low Prolif	11.786182	3.559024544
MB-5119	ER+/HER2- Low Prolif	12.120277	3.599350766
MB-5122	ER+/HER2- Low Prolif	11.764979	3.55642684
MB-5123	ER+/HER2- Low Prolif	12.338792	3.625129253
MB-5134	ER+/HER2- Low Prolif	11.504659	3.524146317
MB-5143	ER+/HER2- Low Prolif	11.748416	3.554394351
MB-5150	ER+/HER2- Low Prolif	12.560133	3.650779836
MB-5161	ER+/HER2- Low Prolif	11.457874	3.518267473
MB-5163	ER+/HER2- Low Prolif	11.595984	3.535553343
MB-5171	ER+/HER2- Low Prolif	11.448035	3.517028083
MB-5175	ER+/HER2- Low Prolif	11.980153	3.582574428
MB-5178	ER+/HER2- Low Prolif	12.611314	3.656646696
MB-5179	ER+/HER2- Low Prolif	11.562475	3.531378341
MB-5182	ER+/HER2- Low Prolif	11.480928	3.521167354
MB-5183	ER+/HER2- Low Prolif	11.755082	3.555212698
MB-5184	ER+/HER2- Low Prolif	11.652227	3.542533807
MB-5185	ER+/HER2- Low Prolif	11.884526	3.571012459
MB-5189	ER+/HER2- Low Prolif	12.360753	3.627694728
MB-5201	ER+/HER2- Low Prolif	11.484888	3.521664883
MB-5204	ER+/HER2- Low Prolif	11.520455	3.526125792
MB-5206	ER+/HER2- Low Prolif	11.735358	3.552789948
MB-5214	ER+/HER2- Low Prolif	12.439529	3.636859956
MB-5221	ER+/HER2- Low Prolif	12.20836	3.609797505
MB-5224	ER+/HER2- Low Prolif	11.542812	3.528922824
MB-5230	ER+/HER2- Low Prolif	11.54459	3.529145032
MB-5240	ER+/HER2- Low Prolif	11.58516	3.534206064
MB-5251	ER+/HER2- Low Prolif	11.791976	3.559733588
MB-5253	ER+/HER2- Low Prolif	11.785703	3.558965911
MB-5264	ER+/HER2- Low Prolif	12.187685	3.607352213
MB-5267	ER+/HER2- Low Prolif	12.278847	3.618103191
MB-5268	ER+/HER2- Low Prolif	11.934231	3.577033702
MB-5277	ER+/HER2- Low Prolif	12.321509	3.623107047
MB-5278	ER+/HER2- Low Prolif	12.351659	3.626632924
MB-5281	ER+/HER2- Low Prolif	11.63924	3.540924953
MB-5284	ER+/HER2- Low Prolif	11.95751	3.579845093
MB-5287	ER+/HER2- Low Prolif	11.667023	3.54436458
MB-5290	ER+/HER2- Low Prolif	11.78328	3.558669279
MB-5293	ER+/HER2- Low Prolif	12.055875	3.591664459
MB-5300	ER+/HER2- Low Prolif	12.197816	3.608550953
MB-5308	ER+/HER2- Low Prolif	11.703596	3.54887997
MB-5310	ER+/HER2- Low Prolif	11.486085	3.521815238
MB-5324	ER+/HER2- Low Prolif	11.30952	3.499465794
MB-5329	ER+/HER2- Low Prolif	11.667676	3.544445325
MB-5330	ER+/HER2- Low Prolif	11.30121	3.498405343
MB-5345	ER+/HER2- Low Prolif	10.97993	3.456796952
MB-5358	ER+/HER2- Low Prolif	11.722894	3.551256863
MB-5360	ER+/HER2- Low Prolif	11.894693	3.572246131
MB-5364	ER+/HER2- Low Prolif	11.787918	3.559237025
MB-5365	ER+/HER2- Low Prolif	11.680368	3.546013823
MB-5368	ER+/HER2- Low Prolif	11.295585	3.497687085
MB-5369	ER+/HER2- Low Prolif	12.099913	3.596924769
MB-5373	ER+/HER2- Low Prolif	11.732207	3.552402526
MB-5377	ER+/HER2- Low Prolif	11.827604	3.564085941
MB-5382	ER+/HER2- Low Prolif	12.060669	3.59223803
MB-5383	ER+/HER2- Low Prolif	11.730172	3.552152263
MB-5388	ER+/HER2- Low Prolif	12.781527	3.675988299
MB-5393	ER+/HER2- Low Prolif	11.827151	3.564030685
MB-5395	ER+/HER2- Low Prolif	11.645263	3.541671317
MB-5398	ER+/HER2- Low Prolif	11.394552	3.510272298
MB-5399	ER+/HER2- Low Prolif	11.041734	3.464894846
MB-5401	ER+/HER2- Low Prolif	12.768554	3.674523248
MB-5403	ER+/HER2- Low Prolif	11.530703	3.527408568
MB-5407	ER+/HER2- Low Prolif	12.381959	3.630167682
MB-5410	ER+/HER2- Low Prolif	11.663881	3.543976001
MB-5412	ER+/HER2- Low Prolif	12.164139	3.604562302
MB-5422	ER+/HER2- Low Prolif	12.184586	3.606985328
MB-5424	ER+/HER2- Low Prolif	12.825232	3.680913018
MB-5425	ER+/HER2- Low Prolif	11.489173	3.52220305
MB-5428	ER+/HER2- Low Prolif	12.543785	3.648900832
MB-5429	ER+/HER2- Low Prolif	11.200987	3.485553959
MB-5441	ER+/HER2- Low Prolif	11.859307	3.567947803
MB-5444	ER+/HER2- Low Prolif	11.744336	3.553893244
MB-5451	ER+/HER2- Low Prolif	12.516351	3.645742117
MB-5455	ER+/HER2- Low Prolif	11.821939	3.563394776
MB-5457	ER+/HER2- Low Prolif	12.105922	3.597641056
MB-5464	ER+/HER2- Low Prolif	12.041643	3.589960346
MB-5472	ER+/HER2- Low Prolif	11.644057	3.541521902
MB-5473	ER+/HER2- Low Prolif	11.307052	3.499150931
MB-5475	ER+/HER2- Low Prolif	11.701928	3.548674342
MB-5478	ER+/HER2- Low Prolif	12.187388	3.607317056
MB-5484	ER+/HER2- Low Prolif	12.394027	3.631573111
MB-5489	ER+/HER2- Low Prolif	11.254296	3.492403908
MB-5490	ER+/HER2- Low Prolif	12.177898	3.606193229
MB-5492	ER+/HER2- Low Prolif	11.916025	3.57483115
MB-5495	ER+/HER2- Low Prolif	11.646918	3.541876335
MB-5499	ER+/HER2- Low Prolif	11.610353	3.537339931
MB-5510	ER+/HER2- Low Prolif	11.56399	3.531567361
MB-5514	ER+/HER2- Low Prolif	12.218666	3.611014879
MB-5533	ER+/HER2- Low Prolif	12.371972	3.629003568
MB-5541	ER+/HER2- Low Prolif	12.297136	3.620250446
MB-5543	ER+/HER2- Low Prolif	11.631143	3.539920973
MB-5563	ER+/HER2- Low Prolif	11.622858	3.538892958
MB-5567	ER+/HER2- Low Prolif	11.862186	3.568297994
MB-5571	ER+/HER2- Low Prolif	11.288632	3.49679876
MB-5579	ER+/HER2- Low Prolif	11.452197	3.517552488
MB-5580	ER+/HER2- Low Prolif	11.560985	3.531192416
MB-5582	ER+/HER2- Low Prolif	11.309082	3.49940992
MB-5583	ER+/HER2- Low Prolif	11.951664	3.57913959
MB-5589	ER+/HER2- Low Prolif	11.560615	3.531146243
MB-5591	ER+/HER2- Low Prolif	11.228245	3.489060544
MB-5596	ER+/HER2- Low Prolif	12.022732	3.587692861
MB-5597	ER+/HER2- Low Prolif	11.197444	3.485097546
MB-5599	ER+/HER2- Low Prolif	12.238126	3.613310753
MB-5601	ER+/HER2- Low Prolif	11.939546	3.577676074
MB-5603	ER+/HER2- Low Prolif	11.572077	3.532575923
MB-5614	ER+/HER2- Low Prolif	12.729402	3.670092741
MB-5617	ER+/HER2- Low Prolif	11.540948	3.52868983
MB-5620	ER+/HER2- Low Prolif	11.966692	3.580952492
MB-5626	ER+/HER2- Low Prolif	11.2016	3.485632912
MB-5635	ER+/HER2- Low Prolif	11.493506	3.522747042
MB-5640	ER+/HER2- Low Prolif	11.298657	3.498079394
MB-5642	ER+/HER2- Low Prolif	11.818707	3.563000304
MB-5645	ER+/HER2- Low Prolif	11.129712	3.476344356
MB-5656	ER+/HER2- Low Prolif	11.541335	3.528738207
MB-6001	ER+/HER2- Low Prolif	12.107068	3.597777621
MB-6006	ER+/HER2- Low Prolif	11.43055	3.514822918
MB-6014	ER+/HER2- Low Prolif	11.363164	3.506292695
MB-6016	ER+/HER2- Low Prolif	11.394621	3.510281034
MB-6017	ER+/HER2- Low Prolif	11.233056	3.489678567
MB-6018	ER+/HER2- Low Prolif	11.86646	3.56881771
MB-6019	ER+/HER2- Low Prolif	11.373871	3.507651442
MB-6021	ER+/HER2- Low Prolif	11.451433	3.517456239
MB-6024	ER+/HER2- Low Prolif	11.807634	3.561648003
MB-6029	ER+/HER2- Low Prolif	12.908147	3.690210008
MB-6030	ER+/HER2- Low Prolif	11.833245	3.564773849
MB-6042	ER+/HER2- Low Prolif	11.81297	3.562299826
MB-6050	ER+/HER2- Low Prolif	11.582833	3.533916255
MB-6051	ER+/HER2- Low Prolif	11.272868	3.494782702
MB-6065	ER+/HER2- Low Prolif	11.62987	3.539763065
MB-6069	ER+/HER2- Low Prolif	12.348783	3.626296963
MB-6082	ER+/HER2- Low Prolif	12.123629	3.599749704
MB-6083	ER+/HER2- Low Prolif	12.037276	3.589437046
MB-6092	ER+/HER2- Low Prolif	11.525718	3.526784722
MB-6103	ER+/HER2- Low Prolif	11.769505	3.55698174
MB-6107	ER+/HER2- Low Prolif	11.604319	3.536589955
MB-6108	ER+/HER2- Low Prolif	11.88947	3.5716125
MB-6118	ER+/HER2- Low Prolif	11.786015	3.559004102
MB-6125	ER+/HER2- Low Prolif	11.814665	3.562506818
MB-6138	ER+/HER2- Low Prolif	11.246824	3.49144575
MB-6147	ER+/HER2- Low Prolif	11.320272	3.500836718
MB-6167	ER+/HER2- Low Prolif	11.322408	3.501108912
MB-6168	ER+/HER2- Low Prolif	11.592656	3.535139236
MB-6171	ER+/HER2- Low Prolif	11.604231	3.536579015
MB-6185	ER+/HER2- Low Prolif	11.521277	3.526228727
MB-6190	ER+/HER2- Low Prolif	11.731691	3.552339073
MB-6194	ER+/HER2- Low Prolif	12.53428	3.647807221
MB-6195	ER+/HER2- Low Prolif	11.366983	3.506777483
MB-6204	ER+/HER2- Low Prolif	11.837022	3.565234263
MB-6207	ER+/HER2- Low Prolif	11.654103	3.542766061
MB-6211	ER+/HER2- Low Prolif	11.828827	3.564235111
MB-6212	ER+/HER2- Low Prolif	12.485199	3.642146911
MB-6214	ER+/HER2- Low Prolif	11.545558	3.529265996
MB-6218	ER+/HER2- Low Prolif	12.083862	3.595009708
MB-6225	ER+/HER2- Low Prolif	13.430974	3.747492026
MB-6229	ER+/HER2- Low Prolif	11.963785	3.580601984
MB-6231	ER+/HER2- Low Prolif	11.578364	3.533359513
MB-6232	ER+/HER2- Low Prolif	11.289923	3.496963742
MB-6233	ER+/HER2- Low Prolif	11.478529	3.520865864
MB-6234	ER+/HER2- Low Prolif	11.690774	3.547298543
MB-6238	ER+/HER2- Low Prolif	12.271549	3.617245462
MB-6253	ER+/HER2- Low Prolif	11.446663	3.516855171
MB-6254	ER+/HER2- Low Prolif	11.78955	3.559436747
MB-6256	ER+/HER2- Low Prolif	11.568941	3.532184904
MB-6308	ER+/HER2- Low Prolif	11.291299	3.497139564
MB-6319	ER+/HER2- Low Prolif	11.461983	3.518784757
MB-7003	ER+/HER2- Low Prolif	11.506489	3.524375783
MB-7004	ER+/HER2- Low Prolif	11.754392	3.555128012
MB-7005	ER+/HER2- Low Prolif	11.446234	3.516801101
MB-7006	ER+/HER2- Low Prolif	11.588168	3.5345806
MB-7010	ER+/HER2- Low Prolif	11.067125	3.468208585
MB-7013	ER+/HER2- Low Prolif	11.25314	3.492255712
MB-7019	ER+/HER2- Low Prolif	11.172107	3.481829391
MB-7026	ER+/HER2- Low Prolif	11.411817	3.512456612
MB-7029	ER+/HER2- Low Prolif	11.932968	3.576881014
MB-7032	ER+/HER2- Low Prolif	10.881125	3.443755819
MB-7034	ER+/HER2- Low Prolif	11.189661	3.484094424
MB-7037	ER+/HER2- Low Prolif	12.274356	3.617575427
MB-7040	ER+/HER2- Low Prolif	11.470297	3.519830842
MB-7041	ER+/HER2- Low Prolif	11.401347	3.511132375
MB-7043	ER+/HER2- Low Prolif	11.976418	3.582124575
MB-7044	ER+/HER2- Low Prolif	12.055958	3.591674391
MB-7056	ER+/HER2- Low Prolif	11.601169	3.536198282
MB-7057	ER+/HER2- Low Prolif	11.674848	3.545331862
MB-7058	ER+/HER2- Low Prolif	11.277056	3.49531858
MB-7060	ER+/HER2- Low Prolif	11.674475	3.545285768
MB-7061	ER+/HER2- Low Prolif	11.783837	3.558737474
MB-7062	ER+/HER2- Low Prolif	11.259714	3.493098278
MB-7063	ER+/HER2- Low Prolif	12.217977	3.610933525
MB-7066	ER+/HER2- Low Prolif	12.234957	3.612937126
MB-7074	ER+/HER2- Low Prolif	11.360079	3.505900963
MB-7076	ER+/HER2- Low Prolif	11.662604	3.543818041
MB-7077	ER+/HER2- Low Prolif	12.023363	3.587768577
MB-7080	ER+/HER2- Low Prolif	11.498861	3.523419059
MB-7085	ER+/HER2- Low Prolif	11.225827	3.488749826
MB-7091	ER+/HER2- Low Prolif	12.485738	3.642209193
MB-7093	ER+/HER2- Low Prolif	11.266623	3.493983249
MB-7101	ER+/HER2- Low Prolif	11.72113	3.551039757
MB-7106	ER+/HER2- Low Prolif	11.222281	3.488294038
MB-7113	ER+/HER2- Low Prolif	11.963136	3.58052372
MB-7118	ER+/HER2- Low Prolif	11.620179	3.538560387
MB-7123	ER+/HER2- Low Prolif	11.578853	3.533420442
MB-7132	ER+/HER2- Low Prolif	10.641018	3.411564271
MB-7137	ER+/HER2- Low Prolif	11.425342	3.514165446
MB-7141	ER+/HER2- Low Prolif	11.800181	3.560737084
MB-7162	ER+/HER2- Low Prolif	11.840159	3.56561655
MB-7163	ER+/HER2- Low Prolif	11.492452	3.522614735
MB-7164	ER+/HER2- Low Prolif	11.052376	3.466284643
MB-7167	ER+/HER2- Low Prolif	11.927	3.576159302
MB-7168	ER+/HER2- Low Prolif	11.921818	3.575532349
MB-7185	ER+/HER2- Low Prolif	11.660271	3.543529414
MB-7195	ER+/HER2- Low Prolif	11.766648	3.556631489
MB-7212	ER+/HER2- Low Prolif	11.776267	3.557810382
MB-7215	ER+/HER2- Low Prolif	11.390244	3.509726747
MB-7216	ER+/HER2- Low Prolif	11.710909	3.549781157
MB-7217	ER+/HER2- Low Prolif	12.139663	3.601656467
MB-7218	ER+/HER2- Low Prolif	11.416211	3.513012
MB-7219	ER+/HER2- Low Prolif	11.518475	3.525877817
MB-7220	ER+/HER2- Low Prolif	11.354371	3.505175882
MB-7228	ER+/HER2- Low Prolif	12.257288	3.615567904
MB-7231	ER+/HER2- Low Prolif	11.345588	3.504059475
MB-7232	ER+/HER2- Low Prolif	11.275489	3.495118097
MB-7233	ER+/HER2- Low Prolif	11.492933	3.522675116
MB-7235	ER+/HER2- Low Prolif	11.639873	3.541003412
MB-7236	ER+/HER2- Low Prolif	11.894572	3.572231455
MB-7241	ER+/HER2- Low Prolif	11.296741	3.497834724
MB-7243	ER+/HER2- Low Prolif	12.36131	3.627759737
MB-7244	ER+/HER2- Low Prolif	12.471982	3.640618846
MB-7249	ER+/HER2- Low Prolif	11.150932	3.479092391
MB-7264	ER+/HER2- Low Prolif	11.752124	3.554849618
MB-7276	ER+/HER2- Low Prolif	11.700625	3.54851369
MB-7277	ER+/HER2- Low Prolif	11.078852	3.469736491
MB-7278	ER+/HER2- Low Prolif	11.470765	3.519889705
MB-7284	ER+/HER2- Low Prolif	12.268864	3.616929768
MB-7285	ER+/HER2- Low Prolif	12.113113	3.598497772
MB-7289	ER+/HER2- Low Prolif	10.735403	3.424304445
MB-7293	ER+/HER2- Low Prolif	11.486319	3.521844629
MB-7295	ER+/HER2- Low Prolif	11.542162	3.52884158
MB-0113	HER2+	11.841886	3.565826965
MB-0129	HER2+	12.516253	3.645730821
MB-0130	HER2+	11.440917	3.516130785
MB-0148	HER2+	12.040551	3.589829509
MB-0152	HER2+	11.703432	3.548859753
MB-0165	HER2+	11.853794	3.567276986
MB-0201	HER2+	12.259693	3.615850947
MB-0220	HER2+	11.829025	3.56425926
MB-0225	HER2+	12.76995	3.674680971
MB-0230	HER2+	12.602781	3.655670217
MB-0236	HER2+	12.518581	3.645999135
MB-0291	HER2+	11.926155	3.576057087
MB-0294	HER2+	10.914267	3.448143337
MB-0307	HER2+	11.435747	3.515478703
MB-0314	HER2+	12.415043	3.634017353
MB-0346	HER2+	12.430099	3.635765882
MB-0361	HER2+	12.378088	3.629716579
MB-0371	HER2+	11.446826	3.516875715
MB-0373	HER2+	11.312321	3.499823059
MB-0378	HER2+	13.537511	3.758890605
MB-0381	HER2+	11.602194	3.536325743
MB-0389	HER2+	11.793396	3.559907308
MB-0395	HER2+	11.756523	3.55538954
MB-0421	HER2+	12.446665	3.637687329
MB-0434	HER2+	12.569641	3.651871541
MB-0438	HER2+	11.761684	3.55602273
MB-0462	HER2+	12.025747	3.588054607
MB-0465	HER2+	11.867282	3.568917643
MB-0467	HER2+	12.391479	3.631276487
MB-0479	HER2+	13.258436	3.728838696
MB-0482	HER2+	11.897117	3.572540106
MB-0552	HER2+	11.935551	3.577193264
MB-0593	HER2+	11.794282	3.560015689
MB-0615	HER2+	12.481807	3.641754904
MB-0656	HER2+	11.667868	3.544469065
MB-0662	HER2+	11.612051	3.537550908
MB-0663	HER2+	11.586645	3.534390979
MB-0895	HER2+	12.06815	3.593132628
MB-2513	HER2+	11.712507	3.549978005
MB-2517	HER2+	11.516489	3.525629048
MB-2626	HER2+	12.439836	3.636895561
MB-2632	HER2+	12.883011	3.687397912
MB-2735	HER2+	12.390237	3.631131878
MB-2742	HER2+	13.332094	3.736831489
MB-2758	HER2+	12.129813	3.600485404
MB-2786	HER2+	12.536916	3.648110593
MB-2844	HER2+	12.582522	3.653349215
MB-2847	HER2+	12.049573	3.590910118
MB-2895	HER2+	12.153916	3.603349321
MB-2923	HER2+	14.081731	3.815752783
MB-2964	HER2+	12.080722	3.594634774
MB-2983	HER2+	11.659909	3.543484624
MB-2984	HER2+	12.972343	3.69736717
MB-2994	HER2+	11.873382	3.569659024
MB-3025	HER2+	12.706344	3.667477078
MB-3103	HER2+	12.32137	3.623090772
MB-3122	HER2+	12.408768	3.63328798
MB-3272	HER2+	11.842962	3.565958048
MB-3329	HER2+	12.52191	3.646382732
MB-3355	HER2+	12.761474	3.673723071
MB-3360	HER2+	12.338067	3.625044481
MB-3361	HER2+	11.824417	3.563697148
MB-3379	HER2+	11.766304	3.556589311
MB-3382	HER2+	12.321511	3.623107281
MB-3386	HER2+	12.335246	3.624714582
MB-3435	HER2+	12.01235	3.586446511
MB-3467	HER2+	11.992877	3.584105887
MB-3470	HER2+	11.744751	3.553944222
MB-3488	HER2+	12.193986	3.60809789
MB-3497	HER2+	12.234566	3.61289102
MB-3528	HER2+	12.176904	3.606075467
MB-3606	HER2+	11.919101	3.575203519
MB-3866	HER2+	11.967402	3.581038087
MB-3978	HER2+	12.547027	3.649273655
MB-4127	HER2+	12.29192	3.619638377
MB-4270	HER2+	12.788646	3.676791622
MB-4276	HER2+	12.161031	3.604193639
MB-4643	HER2+	12.69124	3.66576113
MB-4644	HER2+	12.807191	3.678882179
MB-4663	HER2+	12.403634	3.632690956
MB-4688	HER2+	13.112231	3.712841271
MB-4724	HER2+	12.456243	3.638797089
MB-4725	HER2+	12.272902	3.617404518
MB-4729	HER2+	13.033911	3.704198144
MB-4731	HER2+	13.277842	3.730948785
MB-4745	HER2+	11.392472	3.51000892
MB-4763	HER2+	12.42038	3.634637408
MB-4796	HER2+	11.822322	3.563441515
MB-4846	HER2+	12.018882	3.587230797
MB-4858	HER2+	11.827671	3.564094114
MB-4866	HER2+	12.351395	3.626602088
MB-4871	HER2+	12.121595	3.599507641
MB-4878	HER2+	12.419906	3.634582349
MB-4879	HER2+	12.676901	3.664130202
MB-4886	HER2+	11.909758	3.574072194
MB-4896	HER2+	11.870585	3.56931913
MB-4904	HER2+	12.544105	3.648937636
MB-4908	HER2+	11.972881	3.581698441
MB-4929	HER2+	11.637336	3.540688932
MB-4930	HER2+	12.349022	3.626324885
MB-4935	HER2+	12.228613	3.612188874
MB-4952	HER2+	12.313139	3.622126691
MB-5019	HER2+	12.122006	3.599556557
MB-5054	HER2+	12.927171	3.692334683
MB-5062	HER2+	12.660832	3.662300309
MB-5063	HER2+	11.998954	3.58483674
MB-5078	HER2+	12.012446	3.58645804
MB-5114	HER2+	12.13512	3.60111647
MB-5120	HER2+	13.813	3.787954783
MB-5147	HER2+	11.923675	3.575757053
MB-5164	HER2+	11.650302	3.542295448
MB-5166	HER2+	13.432884	3.747697175
MB-5172	HER2+	12.696836	3.666397123
MB-5174	HER2+	12.965404	3.696595256
MB-5195	HER2+	12.690551	3.665682805
MB-5199	HER2+	12.809025	3.679088759
MB-5212	HER2+	12.135966	3.601217044
MB-5213	HER2+	12.975934	3.697766482
MB-5229	HER2+	12.447403	3.637772868
MB-5231	HER2+	12.248105	3.614486651
MB-5238	HER2+	11.960851	3.580248134
MB-5259	HER2+	13.205507	3.723067787
MB-5296	HER2+	12.129726	3.600475056
MB-5312	HER2+	14.03944	3.811413486
MB-5315	HER2+	11.754098	3.555091927
MB-5318	HER2+	12.282516	3.618534213
MB-5327	HER2+	12.792447	3.677220351
MB-5331	HER2+	11.65496	3.542872148
MB-5351	HER2+	11.684859	3.54656842
MB-5366	HER2+	13.804888	3.787107278
MB-5381	HER2+	12.136402	3.601268873
MB-5409	HER2+	12.704648	3.667284499
MB-5411	HER2+	12.183701	3.606880537
MB-5414	HER2+	13.047245	3.705673301
MB-5417	HER2+	12.797067	3.677741287
MB-5418	HER2+	12.003502	3.585383466
MB-5420	HER2+	12.440872	3.637015705
MB-5426	HER2+	12.379303	3.629858183
MB-5458	HER2+	12.490211	3.642725944
MB-5459	HER2+	12.220484	3.61122952
MB-5474	HER2+	11.996402	3.584529868
MB-5483	HER2+	12.731682	3.670351123
MB-5498	HER2+	12.250262	3.6147407
MB-5535	HER2+	13.151402	3.717144701
MB-5558	HER2+	12.693598	3.666029154
MB-5593	HER2+	12.980028	3.69822159
MB-6048	HER2+	12.783419	3.67620184
MB-6049	HER2+	11.836319	3.565148579
MB-6063	HER2+	11.825807	3.563866732
MB-6113	HER2+	12.271775	3.617272032
MB-6116	HER2+	12.307185	3.621428909
MB-6131	HER2+	11.623385	3.538958371
MB-6156	HER2+	11.082716	3.470239576
MB-6157	HER2+	13.187076	3.721052803
MB-6160	HER2+	12.517071	3.645825105
MB-6182	HER2+	12.24485	3.614103196
MB-6246	HER2+	13.025912	3.70331248
MB-6314	HER2+	12.575133	3.652501754
MB-6330	HER2+	11.854685	3.567385423
MB-6334	HER2+	13.124504	3.714190997
MB-6337	HER2+	13.031539	3.703935568
MB-6358	HER2+	12.950482	3.694933889
MB-6363	HER2+	12.549865	3.64959994
MB-7001	HER2+	11.425989	3.514247141
MB-7020	HER2+	12.149134	3.602781576
MB-7027	HER2+	12.789482	3.676885928
MB-7035	HER2+	12.338915	3.625143634
MB-7059	HER2+	12.941318	3.69391265
MB-7067	HER2+	12.277716	3.617970299
MB-7068	HER2+	12.667991	3.663115842
MB-7069	HER2+	11.875394	3.569903475
MB-7073	HER2+	12.626672	3.658402534
MB-7082	HER2+	12.755828	3.673084644
MB-7088	HER2+	11.795013	3.560105104
MB-7115	HER2+	11.55615	3.53058893
MB-7128	HER2+	11.099664	3.4724441
MB-7135	HER2+	11.7837	3.558720701
MB-7143	HER2+	11.96893	3.581222279
MB-7187	HER2+	11.417365	3.513157826
MB-7250	HER2+	11.90936	3.574023981
MB-7251	HER2+	12.373622	3.629195962
MB-7256	HER2+	12.662695	3.662512581
MB-7260	HER2+	12.410859	3.633531068
MB-7273	HER2+	11.941482	3.577909989
MB-7275	HER2+	11.701828	3.548662013
MB-7279	HER2+	12.965773	3.696636315
MB-7281	HER2+	12.184373	3.606960108
MB-7291	HER2+	14.096752	3.817290888
