# Supplementary material for: Glucocorticoid receptors are required effectors of TGFβ1-induced p38 MAPK signaling to advanced cancer phenotypes in triple-negative breast cancer
Source: Breast Cancer Res. 2020 May 1;22:39. doi: 10.1186/s13058-020-01277-8 (PMC7193415; doi:10.1186/s13058-020-01277-8)
Supplement: Supplementary file 2 — Expression data MAP3K5. [file 13058_2020_1277_MOESM2_ESM.csv]

Sample Id	3-Gene classifier subtype	MAP3K5: mRNA expression (RNA Seq RPKM)	log2MRNA
MB-0000	ER-/HER2-	7.578009	2.921818853
MB-0100	ER-/HER2-	7.072286	2.822176618
MB-0115	ER-/HER2-	6.813487	2.768393328
MB-0149	ER-/HER2-	7.422013	2.891810528
MB-0150	ER-/HER2-	8.018514	3.0033349
MB-0157	ER-/HER2-	7.472813	2.901651421
MB-0164	ER-/HER2-	7.354996	2.878724557
MB-0174	ER-/HER2-	7.520741	2.910874814
MB-0179	ER-/HER2-	8.167775	3.029943124
MB-0206	ER-/HER2-	7.013018	2.810035431
MB-0209	ER-/HER2-	7.443851	2.896049178
MB-0214	ER-/HER2-	8.35588	3.062791774
MB-0238	ER-/HER2-	7.280134	2.863965005
MB-0249	ER-/HER2-	7.390746	2.885719993
MB-0259	ER-/HER2-	6.424994	2.683695107
MB-0265	ER-/HER2-	7.539906	2.914546538
MB-0269	ER-/HER2-	7.368273	2.881326515
MB-0278	ER-/HER2-	6.648579	2.733046027
MB-0284	ER-/HER2-	7.398109	2.887156557
MB-0285	ER-/HER2-	7.283734	2.864678236
MB-0286	ER-/HER2-	7.341787	2.87613126
MB-0289	ER-/HER2-	7.622139	2.930195918
MB-0292	ER-/HER2-	8.859392	3.147207693
MB-0293	ER-/HER2-	7.416175	2.890675288
MB-0303	ER-/HER2-	7.153593	2.838668039
MB-0316	ER-/HER2-	7.644722	2.934464039
MB-0318	ER-/HER2-	6.270023	2.648470735
MB-0340	ER-/HER2-	7.974905	2.995467333
MB-0352	ER-/HER2-	7.879935	2.978183729
MB-0354	ER-/HER2-	7.435244	2.894380088
MB-0365	ER-/HER2-	7.221328	2.852264173
MB-0372	ER-/HER2-	6.590064	2.720292476
MB-0375	ER-/HER2-	7.330511	2.87391377
MB-0396	ER-/HER2-	6.584204	2.719009036
MB-0399	ER-/HER2-	6.868419	2.779978052
MB-0400	ER-/HER2-	6.906167	2.787885221
MB-0401	ER-/HER2-	6.697826	2.743692897
MB-0414	ER-/HER2-	7.009598	2.809331708
MB-0420	ER-/HER2-	7.035536	2.814660339
MB-0424	ER-/HER2-	7.590894	2.924269806
MB-0436	ER-/HER2-	7.561962	2.9187606
MB-0446	ER-/HER2-	7.086493	2.825071836
MB-0464	ER-/HER2-	6.651007	2.733572789
MB-0476	ER-/HER2-	7.522656	2.91124212
MB-0481	ER-/HER2-	6.900206	2.786639433
MB-0488	ER-/HER2-	6.853798	2.776903672
MB-0489	ER-/HER2-	7.560571	2.918495196
MB-0494	ER-/HER2-	7.652479	2.935927181
MB-0495	ER-/HER2-	7.590927	2.924276078
MB-0500	ER-/HER2-	7.183726	2.844732324
MB-0502	ER-/HER2-	7.628339	2.931368958
MB-0516	ER-/HER2-	7.124513	2.832791401
MB-0525	ER-/HER2-	7.361133	2.879927838
MB-0540	ER-/HER2-	7.836292	2.970171157
MB-0558	ER-/HER2-	8.157771	3.028175009
MB-0581	ER-/HER2-	7.281049	2.864146318
MB-0582	ER-/HER2-	7.190162	2.846024276
MB-0608	ER-/HER2-	7.145477	2.837030322
MB-0613	ER-/HER2-	7.841398	2.971110887
MB-0617	ER-/HER2-	7.187189	2.845427625
MB-0620	ER-/HER2-	7.791616	2.961922578
MB-0627	ER-/HER2-	7.555418	2.917511574
MB-0643	ER-/HER2-	7.485079	2.904017543
MB-0658	ER-/HER2-	6.752368	2.755393532
MB-0659	ER-/HER2-	6.240588	2.641681969
MB-0664	ER-/HER2-	7.001072	2.807575844
MB-0869	ER-/HER2-	7.653905	2.936195994
MB-0874	ER-/HER2-	6.021712	2.59017371
MB-0893	ER-/HER2-	7.872147	2.976757161
MB-0906	ER-/HER2-	7.721046	2.948796308
MB-2556	ER-/HER2-	6.902535	2.787126298
MB-2753	ER-/HER2-	6.550172	2.711532791
MB-2764	ER-/HER2-	6.673411	2.738424359
MB-2827	ER-/HER2-	7.146197	2.837175685
MB-2834	ER-/HER2-	7.028488	2.813214364
MB-2842	ER-/HER2-	7.281934	2.864321665
MB-2846	ER-/HER2-	7.88121	2.978417143
MB-2849	ER-/HER2-	8.365178	3.064396239
MB-2857	ER-/HER2-	7.218295	2.851658105
MB-2912	ER-/HER2-	6.852518	2.776634213
MB-2917	ER-/HER2-	7.240823	2.856153685
MB-2929	ER-/HER2-	6.713311	2.747024478
MB-2957	ER-/HER2-	6.925714	2.791962812
MB-2963	ER-/HER2-	6.836856	2.773333039
MB-2993	ER-/HER2-	7.130073	2.833916848
MB-3006	ER-/HER2-	6.678706	2.739568607
MB-3014	ER-/HER2-	6.851403	2.776399447
MB-3046	ER-/HER2-	6.995855	2.806500387
MB-3057	ER-/HER2-	6.404863	2.679167712
MB-3058	ER-/HER2-	7.221241	2.852246792
MB-3062	ER-/HER2-	7.116045	2.831075634
MB-3063	ER-/HER2-	6.480605	2.696128503
MB-3067	ER-/HER2-	7.020296	2.811531861
MB-3123	ER-/HER2-	6.797772	2.765061974
MB-3153	ER-/HER2-	7.313133	2.8704896
MB-3165	ER-/HER2-	6.671838	2.738084259
MB-3211	ER-/HER2-	6.69522	2.743131462
MB-3271	ER-/HER2-	6.170492	2.625385526
MB-3277	ER-/HER2-	6.51686	2.704177002
MB-3292	ER-/HER2-	6.802234	2.766008636
MB-3297	ER-/HER2-	6.231389	2.639553781
MB-3363	ER-/HER2-	6.077365	2.603445941
MB-3367	ER-/HER2-	7.236098	2.855211947
MB-3395	ER-/HER2-	6.940207	2.794978694
MB-3396	ER-/HER2-	6.671643	2.738042092
MB-3453	ER-/HER2-	7.04689	2.816986694
MB-3476	ER-/HER2-	7.756051	2.95532229
MB-3479	ER-/HER2-	6.919165	2.790597945
MB-3500	ER-/HER2-	7.357964	2.879306618
MB-3502	ER-/HER2-	7.143217	2.836573949
MB-3567	ER-/HER2-	6.990119	2.805317016
MB-3582	ER-/HER2-	7.293535	2.866618223
MB-3702	ER-/HER2-	7.347974	2.877346522
MB-3706	ER-/HER2-	6.699602	2.744075393
MB-3752	ER-/HER2-	7.100802	2.827981979
MB-4146	ER-/HER2-	8.298279	3.052812163
MB-4408	ER-/HER2-	7.181196	2.844224139
MB-4621	ER-/HER2-	8.99377	3.16892599
MB-4622	ER-/HER2-	8.220221	3.039177181
MB-4667	ER-/HER2-	7.873862	2.977071428
MB-4679	ER-/HER2-	7.656517	2.93668825
MB-4694	ER-/HER2-	7.121801	2.832242124
MB-4696	ER-/HER2-	8.090134	3.016163599
MB-4707	ER-/HER2-	6.384469	2.674566635
MB-4711	ER-/HER2-	7.797226	2.962960951
MB-4714	ER-/HER2-	7.097326	2.827275575
MB-4715	ER-/HER2-	7.538842	2.914342936
MB-4717	ER-/HER2-	7.100915	2.828004937
MB-4732	ER-/HER2-	7.411521	2.889769644
MB-4733	ER-/HER2-	7.287291	2.865382602
MB-4757	ER-/HER2-	7.816304	2.966486579
MB-4758	ER-/HER2-	7.08628	2.825028472
MB-4769	ER-/HER2-	7.128422	2.833582746
MB-4770	ER-/HER2-	7.2326	2.854514365
MB-4782	ER-/HER2-	6.817657	2.769276019
MB-4792	ER-/HER2-	6.537673	2.708777218
MB-4809	ER-/HER2-	6.957442	2.798556977
MB-4828	ER-/HER2-	7.393661	2.886288897
MB-4859	ER-/HER2-	7.534303	2.913474054
MB-4865	ER-/HER2-	7.644934	2.934504047
MB-4876	ER-/HER2-	7.939791	2.989101032
MB-4880	ER-/HER2-	7.785995	2.960881418
MB-4881	ER-/HER2-	7.221735	2.852345482
MB-4888	ER-/HER2-	7.975532	2.995580756
MB-4893	ER-/HER2-	7.63855	2.933298802
MB-4911	ER-/HER2-	6.911163	2.788928506
MB-4938	ER-/HER2-	6.513645	2.703465094
MB-4942	ER-/HER2-	7.72144	2.948869926
MB-4945	ER-/HER2-	7.343579	2.876483353
MB-4974	ER-/HER2-	7.317509	2.871352615
MB-4982	ER-/HER2-	8.103431	3.018532876
MB-4993	ER-/HER2-	8.293728	3.052020734
MB-5008	ER-/HER2-	7.205629	2.849124373
MB-5041	ER-/HER2-	7.860878	2.974690459
MB-5052	ER-/HER2-	7.485286	2.90405744
MB-5057	ER-/HER2-	7.290065	2.865931678
MB-5058	ER-/HER2-	7.711593	2.947028911
MB-5065	ER-/HER2-	7.598604	2.925734394
MB-5070	ER-/HER2-	7.471233	2.901346355
MB-5072	ER-/HER2-	6.896973	2.785963319
MB-5100	ER-/HER2-	7.652269	2.93588759
MB-5115	ER-/HER2-	7.312002	2.870266465
MB-5126	ER-/HER2-	6.569204	2.715718568
MB-5138	ER-/HER2-	7.659332	2.937218575
MB-5145	ER-/HER2-	7.447099	2.896678537
MB-5148	ER-/HER2-	7.123505	2.83258727
MB-5154	ER-/HER2-	7.618851	2.929573441
MB-5157	ER-/HER2-	7.523371	2.911379236
MB-5162	ER-/HER2-	7.445744	2.896416014
MB-5173	ER-/HER2-	7.156118	2.839177177
MB-5188	ER-/HER2-	7.298177	2.86753614
MB-5205	ER-/HER2-	7.227869	2.853570359
MB-5208	ER-/HER2-	6.657355	2.734949101
MB-5209	ER-/HER2-	8.575362	3.100197574
MB-5222	ER-/HER2-	7.735432	2.951481864
MB-5223	ER-/HER2-	7.028299	2.813175568
MB-5225	ER-/HER2-	7.352595	2.87825352
MB-5232	ER-/HER2-	7.995256	2.999144228
MB-5235	ER-/HER2-	7.167846	2.841539642
MB-5236	ER-/HER2-	6.498397	2.700083883
MB-5258	ER-/HER2-	6.833353	2.772593656
MB-5294	ER-/HER2-	6.964136	2.799944377
MB-5295	ER-/HER2-	6.84083	2.774171378
MB-5298	ER-/HER2-	7.064948	2.820678942
MB-5299	ER-/HER2-	7.049587	2.81753874
MB-5311	ER-/HER2-	7.817745	2.966752527
MB-5323	ER-/HER2-	7.843548	2.9715064
MB-5335	ER-/HER2-	8.013387	3.002412152
MB-5348	ER-/HER2-	7.084028	2.824569914
MB-5350	ER-/HER2-	7.301988	2.868289298
MB-5378	ER-/HER2-	7.128211	2.833540042
MB-5390	ER-/HER2-	7.299781	2.867853182
MB-5392	ER-/HER2-	7.933399	2.987939109
MB-5408	ER-/HER2-	7.272896	2.862529946
MB-5421	ER-/HER2-	7.151209	2.838187168
MB-5427	ER-/HER2-	6.250642	2.644004376
MB-5431	ER-/HER2-	7.269552	2.861866458
MB-5440	ER-/HER2-	7.014853	2.810412872
MB-5442	ER-/HER2-	6.408643	2.680018905
MB-5446	ER-/HER2-	6.833681	2.772662904
MB-5450	ER-/HER2-	6.821452	2.770078861
MB-5453	ER-/HER2-	6.922697	2.791334204
MB-5465	ER-/HER2-	6.845788	2.775216616
MB-5468	ER-/HER2-	7.087942	2.825366798
MB-5482	ER-/HER2-	6.925337	2.791884277
MB-5511	ER-/HER2-	8.727911	3.12563639
MB-5526	ER-/HER2-	6.968704	2.800890377
MB-5527	ER-/HER2-	7.476342	2.902332566
MB-5529	ER-/HER2-	6.825394	2.770912329
MB-5531	ER-/HER2-	6.985728	2.80441047
MB-5534	ER-/HER2-	7.211087	2.850216748
MB-5547	ER-/HER2-	7.283955	2.864722009
MB-5548	ER-/HER2-	6.754833	2.755920102
MB-5549	ER-/HER2-	6.905524	2.787750892
MB-5551	ER-/HER2-	6.811695	2.768013838
MB-5559	ER-/HER2-	6.706087	2.7454712
MB-5560	ER-/HER2-	7.22921	2.853838
MB-5565	ER-/HER2-	7.254499	2.858875984
MB-5566	ER-/HER2-	7.294387	2.866786743
MB-5572	ER-/HER2-	8.170663	3.030453149
MB-5588	ER-/HER2-	7.858793	2.974307752
MB-5602	ER-/HER2-	7.891436	2.980287851
MB-5616	ER-/HER2-	7.667716	2.938796903
MB-5633	ER-/HER2-	7.954825	2.991830193
MB-5634	ER-/HER2-	7.092942	2.826384151
MB-5651	ER-/HER2-	6.803512	2.766279664
MB-5652	ER-/HER2-	7.019667	2.811402593
MB-5655	ER-/HER2-	7.253471	2.858671533
MB-6036	ER-/HER2-	7.095661	2.826937086
MB-6052	ER-/HER2-	7.262178	2.860402292
MB-6055	ER-/HER2-	7.107327	2.829307078
MB-6058	ER-/HER2-	6.792466	2.763935439
MB-6062	ER-/HER2-	7.448438	2.896937912
MB-6085	ER-/HER2-	7.746938	2.953626194
MB-6122	ER-/HER2-	8.357188	3.063017591
MB-6143	ER-/HER2-	7.006367	2.80866656
MB-6144	ER-/HER2-	7.739451	2.952231232
MB-6152	ER-/HER2-	7.642485	2.934041816
MB-6169	ER-/HER2-	7.949967	2.990948872
MB-6178	ER-/HER2-	7.504936	2.907839769
MB-6187	ER-/HER2-	7.666307	2.938531773
MB-6188	ER-/HER2-	7.50402	2.907663673
MB-6223	ER-/HER2-	7.419283	2.891279771
MB-6224	ER-/HER2-	6.939939	2.794922982
MB-6228	ER-/HER2-	7.470881	2.901278382
MB-6237	ER-/HER2-	6.672362	2.738197562
MB-6242	ER-/HER2-	7.947798	2.990555206
MB-6245	ER-/HER2-	6.878802	2.78215733
MB-6248	ER-/HER2-	7.696286	2.944162412
MB-6305	ER-/HER2-	7.135959	2.835107326
MB-6318	ER-/HER2-	7.576612	2.921552869
MB-6336	ER-/HER2-	7.493844	2.905705945
MB-7007	ER-/HER2-	7.094837	2.82676954
MB-7008	ER-/HER2-	7.301324	2.868158102
MB-7009	ER-/HER2-	6.762604	2.757578876
MB-7012	ER-/HER2-	7.805507	2.964492344
MB-7017	ER-/HER2-	6.594559	2.721276185
MB-7023	ER-/HER2-	6.558879	2.71344926
MB-7025	ER-/HER2-	7.141844	2.836296621
MB-7030	ER-/HER2-	6.011378	2.587695741
MB-7036	ER-/HER2-	7.164516	2.840869246
MB-7038	ER-/HER2-	6.480384	2.696079304
MB-7039	ER-/HER2-	6.790593	2.763537566
MB-7045	ER-/HER2-	7.13426	2.834763794
MB-7049	ER-/HER2-	6.074019	2.602651421
MB-7052	ER-/HER2-	6.41149	2.680659671
MB-7054	ER-/HER2-	6.86997	2.780303799
MB-7078	ER-/HER2-	6.646466	2.732587447
MB-7079	ER-/HER2-	7.13762	2.835443096
MB-7081	ER-/HER2-	7.549302	2.916343261
MB-7084	ER-/HER2-	6.664871	2.736576952
MB-7089	ER-/HER2-	7.215848	2.851168949
MB-7090	ER-/HER2-	7.10398	2.82862752
MB-7104	ER-/HER2-	7.223034	2.852604961
MB-7114	ER-/HER2-	6.351128	2.667012846
MB-7119	ER-/HER2-	7.660406	2.937420857
MB-7121	ER-/HER2-	7.348143	2.877379703
MB-7145	ER-/HER2-	7.314065	2.870673448
MB-7151	ER-/HER2-	7.044454	2.816487891
MB-7154	ER-/HER2-	7.024961	2.812490216
MB-7155	ER-/HER2-	7.185083	2.845004822
MB-7158	ER-/HER2-	7.524496	2.911594952
MB-7165	ER-/HER2-	7.270395	2.862033748
MB-7201	ER-/HER2-	7.699202	2.944708922
MB-7205	ER-/HER2-	7.14356	2.836643222
MB-7207	ER-/HER2-	7.415713	2.89058541
MB-7208	ER-/HER2-	7.375398	2.882720904
MB-7252	ER-/HER2-	6.69522	2.743131462
MB-7269	ER-/HER2-	6.995998	2.806529877
MB-7270	ER-/HER2-	7.75049	2.954287523
MB-0002	ER+/HER2- High Prolif	7.241902	2.856368654
MB-0008	ER+/HER2- High Prolif	6.776603	2.760562255
MB-0010	ER+/HER2- High Prolif	7.625338	2.930801288
MB-0028	ER+/HER2- High Prolif	6.377044	2.672887835
MB-0035	ER+/HER2- High Prolif	7.831819	2.969347423
MB-0060	ER+/HER2- High Prolif	7.267122	2.861384126
MB-0066	ER+/HER2- High Prolif	6.668044	2.737263624
MB-0102	ER+/HER2- High Prolif	7.023258	2.812140434
MB-0109	ER+/HER2- High Prolif	6.618868	2.726584499
MB-0114	ER+/HER2- High Prolif	6.924277	2.79166344
MB-0116	ER+/HER2- High Prolif	6.992838	2.805878083
MB-0119	ER+/HER2- High Prolif	7.432027	2.893755743
MB-0120	ER+/HER2- High Prolif	6.71216	2.746777106
MB-0123	ER+/HER2- High Prolif	6.603569	2.723245962
MB-0131	ER+/HER2- High Prolif	6.769582	2.759066755
MB-0134	ER+/HER2- High Prolif	7.05795	2.81924921
MB-0135	ER+/HER2- High Prolif	6.539231	2.709120988
MB-0140	ER+/HER2- High Prolif	7.021648	2.811809675
MB-0143	ER+/HER2- High Prolif	7.749655	2.954132086
MB-0146	ER+/HER2- High Prolif	7.219576	2.851914111
MB-0147	ER+/HER2- High Prolif	7.472687	2.901627095
MB-0151	ER+/HER2- High Prolif	7.182806	2.84454755
MB-0167	ER+/HER2- High Prolif	6.740498	2.752855184
MB-0173	ER+/HER2- High Prolif	7.699172	2.944703301
MB-0176	ER+/HER2- High Prolif	6.714518	2.74728384
MB-0193	ER+/HER2- High Prolif	6.131902	2.61633464
MB-0195	ER+/HER2- High Prolif	6.196857	2.631536677
MB-0197	ER+/HER2- High Prolif	7.103333	2.82849612
MB-0198	ER+/HER2- High Prolif	6.585607	2.719316421
MB-0202	ER+/HER2- High Prolif	6.624849	2.727887572
MB-0203	ER+/HER2- High Prolif	7.091239	2.826037721
MB-0215	ER+/HER2- High Prolif	6.503764	2.701274908
MB-0218	ER+/HER2- High Prolif	6.348898	2.6665062
MB-0221	ER+/HER2- High Prolif	7.913425	2.984302241
MB-0234	ER+/HER2- High Prolif	6.836277	2.773210855
MB-0257	ER+/HER2- High Prolif	6.512387	2.703186435
MB-0258	ER+/HER2- High Prolif	6.519258	2.704707771
MB-0261	ER+/HER2- High Prolif	6.964563	2.800032832
MB-0270	ER+/HER2- High Prolif	6.450929	2.689506938
MB-0272	ER+/HER2- High Prolif	7.320825	2.872006238
MB-0287	ER+/HER2- High Prolif	6.166154	2.624370921
MB-0306	ER+/HER2- High Prolif	7.634472	2.932528384
MB-0311	ER+/HER2- High Prolif	6.59004	2.720287222
MB-0312	ER+/HER2- High Prolif	6.512387	2.703186435
MB-0313	ER+/HER2- High Prolif	6.257594	2.645608058
MB-0319	ER+/HER2- High Prolif	7.412598	2.889979273
MB-0321	ER+/HER2- High Prolif	5.79436	2.534649321
MB-0324	ER+/HER2- High Prolif	6.463588	2.692335241
MB-0325	ER+/HER2- High Prolif	6.60894	2.724418898
MB-0328	ER+/HER2- High Prolif	6.238021	2.641088409
MB-0336	ER+/HER2- High Prolif	6.491078	2.698458092
MB-0341	ER+/HER2- High Prolif	6.29136	2.653371917
MB-0349	ER+/HER2- High Prolif	6.328508	2.661865412
MB-0356	ER+/HER2- High Prolif	7.012834	2.809997579
MB-0358	ER+/HER2- High Prolif	7.3483	2.877410527
MB-0360	ER+/HER2- High Prolif	6.671185	2.73794305
MB-0362	ER+/HER2- High Prolif	6.521572	2.705219763
MB-0363	ER+/HER2- High Prolif	7.07461	2.822650619
MB-0366	ER+/HER2- High Prolif	6.647236	2.732754575
MB-0368	ER+/HER2- High Prolif	6.378923	2.673312864
MB-0370	ER+/HER2- High Prolif	6.635415	2.730186699
MB-0374	ER+/HER2- High Prolif	6.838791	2.7737413
MB-0380	ER+/HER2- High Prolif	6.953813	2.797804271
MB-0383	ER+/HER2- High Prolif	6.866755	2.77962849
MB-0384	ER+/HER2- High Prolif	6.861179	2.778456505
MB-0385	ER+/HER2- High Prolif	7.25256	2.858490326
MB-0392	ER+/HER2- High Prolif	6.663586	2.736298771
MB-0393	ER+/HER2- High Prolif	7.204716	2.848941562
MB-0394	ER+/HER2- High Prolif	6.386445	2.675013082
MB-0398	ER+/HER2- High Prolif	6.930897	2.793042079
MB-0404	ER+/HER2- High Prolif	6.080219	2.604123288
MB-0406	ER+/HER2- High Prolif	7.146691	2.837275412
MB-0412	ER+/HER2- High Prolif	6.624005	2.727703762
MB-0413	ER+/HER2- High Prolif	6.460495	2.691644708
MB-0417	ER+/HER2- High Prolif	6.648234	2.732971162
MB-0418	ER+/HER2- High Prolif	6.034909	2.593332017
MB-0427	ER+/HER2- High Prolif	7.204551	2.848908522
MB-0428	ER+/HER2- High Prolif	7.099156	2.827647517
MB-0429	ER+/HER2- High Prolif	6.445197	2.688224456
MB-0437	ER+/HER2- High Prolif	7.951599	2.991245003
MB-0439	ER+/HER2- High Prolif	6.967119	2.800562205
MB-0440	ER+/HER2- High Prolif	6.956778	2.798419283
MB-0445	ER+/HER2- High Prolif	6.896348	2.785832577
MB-0452	ER+/HER2- High Prolif	6.99326	2.805965144
MB-0453	ER+/HER2- High Prolif	7.512516	2.909296158
MB-0455	ER+/HER2- High Prolif	6.96167	2.799433428
MB-0459	ER+/HER2- High Prolif	6.327225	2.6615729
MB-0466	ER+/HER2- High Prolif	6.686341	2.741216934
MB-0469	ER+/HER2- High Prolif	6.527625	2.70655818
MB-0471	ER+/HER2- High Prolif	6.165416	2.624198241
MB-0472	ER+/HER2- High Prolif	7.768488	2.957633831
MB-0474	ER+/HER2- High Prolif	6.556084	2.712834339
MB-0475	ER+/HER2- High Prolif	6.409877	2.680296673
MB-0483	ER+/HER2- High Prolif	6.501876	2.700856042
MB-0484	ER+/HER2- High Prolif	6.436054	2.686176431
MB-0485	ER+/HER2- High Prolif	6.214023	2.635527581
MB-0491	ER+/HER2- High Prolif	6.374001	2.672199245
MB-0492	ER+/HER2- High Prolif	8.421217	3.074028741
MB-0506	ER+/HER2- High Prolif	6.641772	2.731568199
MB-0508	ER+/HER2- High Prolif	6.438282	2.686675769
MB-0509	ER+/HER2- High Prolif	6.839688	2.773930516
MB-0510	ER+/HER2- High Prolif	6.451043	2.689532433
MB-0514	ER+/HER2- High Prolif	6.620971	2.727042811
MB-0526	ER+/HER2- High Prolif	6.47777	2.695497245
MB-0529	ER+/HER2- High Prolif	6.446872	2.68859934
MB-0532	ER+/HER2- High Prolif	6.818152	2.769380762
MB-0536	ER+/HER2- High Prolif	6.528217	2.706689014
MB-0538	ER+/HER2- High Prolif	6.400977	2.678292125
MB-0541	ER+/HER2- High Prolif	6.435997	2.686163654
MB-0542	ER+/HER2- High Prolif	7.053125	2.818262608
MB-0545	ER+/HER2- High Prolif	6.836186	2.773191651
MB-0550	ER+/HER2- High Prolif	7.094076	2.826614786
MB-0559	ER+/HER2- High Prolif	6.568498	2.715563511
MB-0569	ER+/HER2- High Prolif	7.649822	2.935426179
MB-0570	ER+/HER2- High Prolif	6.044875	2.595712507
MB-0571	ER+/HER2- High Prolif	6.432454	2.685369235
MB-0574	ER+/HER2- High Prolif	6.260192	2.646206905
MB-0576	ER+/HER2- High Prolif	7.6405	2.933667052
MB-0577	ER+/HER2- High Prolif	7.480947	2.90322091
MB-0580	ER+/HER2- High Prolif	6.916254	2.789990853
MB-0584	ER+/HER2- High Prolif	6.911615	2.789022857
MB-0585	ER+/HER2- High Prolif	6.515842	2.703951621
MB-0587	ER+/HER2- High Prolif	6.732845	2.751216252
MB-0589	ER+/HER2- High Prolif	6.586735	2.719563508
MB-0590	ER+/HER2- High Prolif	6.122753	2.614180484
MB-0591	ER+/HER2- High Prolif	6.996695	2.806673603
MB-0594	ER+/HER2- High Prolif	7.312753	2.870414634
MB-0598	ER+/HER2- High Prolif	7.533555	2.913330817
MB-0600	ER+/HER2- High Prolif	7.223918	2.852781517
MB-0601	ER+/HER2- High Prolif	6.828683	2.771607363
MB-0606	ER+/HER2- High Prolif	7.123155	2.832516384
MB-0607	ER+/HER2- High Prolif	7.1295	2.833800902
MB-0609	ER+/HER2- High Prolif	6.147772	2.620063661
MB-0611	ER+/HER2- High Prolif	6.837798	2.773531804
MB-0614	ER+/HER2- High Prolif	6.786623	2.762693873
MB-0616	ER+/HER2- High Prolif	6.268992	2.648233489
MB-0619	ER+/HER2- High Prolif	6.784689	2.762282686
MB-0628	ER+/HER2- High Prolif	6.88333	2.783106677
MB-0630	ER+/HER2- High Prolif	6.531542	2.707423631
MB-0636	ER+/HER2- High Prolif	6.296281	2.654499929
MB-0637	ER+/HER2- High Prolif	6.706518	2.745563919
MB-0650	ER+/HER2- High Prolif	6.831112	2.772120446
MB-0653	ER+/HER2- High Prolif	6.325964	2.661285346
MB-0660	ER+/HER2- High Prolif	7.38662	2.884914361
MB-0666	ER+/HER2- High Prolif	6.701086	2.744394922
MB-0877	ER+/HER2- High Prolif	6.074249	2.60270605
MB-0882	ER+/HER2- High Prolif	7.260252	2.860019624
MB-0884	ER+/HER2- High Prolif	6.162787	2.623582929
MB-0899	ER+/HER2- High Prolif	7.078969	2.823539258
MB-2613	ER+/HER2- High Prolif	6.420482	2.682681608
MB-2617	ER+/HER2- High Prolif	6.707188	2.745708041
MB-2634	ER+/HER2- High Prolif	6.116739	2.612762718
MB-2642	ER+/HER2- High Prolif	6.056939	2.598588882
MB-2686	ER+/HER2- High Prolif	6.855512	2.777264417
MB-2705	ER+/HER2- High Prolif	6.637202	2.730575183
MB-2708	ER+/HER2- High Prolif	6.506071	2.701786566
MB-2728	ER+/HER2- High Prolif	6.556715	2.712973187
MB-2730	ER+/HER2- High Prolif	6.381632	2.673925417
MB-2745	ER+/HER2- High Prolif	6.24707	2.643179696
MB-2763	ER+/HER2- High Prolif	6.301737	2.655749545
MB-2767	ER+/HER2- High Prolif	6.653497	2.734112804
MB-2769	ER+/HER2- High Prolif	6.543098	2.709973879
MB-2772	ER+/HER2- High Prolif	6.683008	2.740497601
MB-2774	ER+/HER2- High Prolif	6.520468	2.704975516
MB-2778	ER+/HER2- High Prolif	6.613971	2.72551672
MB-2779	ER+/HER2- High Prolif	6.338892	2.664230688
MB-2781	ER+/HER2- High Prolif	6.367576	2.670744274
MB-2790	ER+/HER2- High Prolif	6.913595	2.789436093
MB-2792	ER+/HER2- High Prolif	6.529973	2.707077027
MB-2793	ER+/HER2- High Prolif	6.241823	2.641967447
MB-2796	ER+/HER2- High Prolif	7.304256	2.86873733
MB-2797	ER+/HER2- High Prolif	6.540328	2.709362989
MB-2801	ER+/HER2- High Prolif	6.873114	2.780963889
MB-2803	ER+/HER2- High Prolif	6.450344	2.689376102
MB-2814	ER+/HER2- High Prolif	6.195594	2.631242607
MB-2838	ER+/HER2- High Prolif	6.730395	2.750691178
MB-2853	ER+/HER2- High Prolif	6.775705	2.760371064
MB-2858	ER+/HER2- High Prolif	6.195852	2.631302683
MB-2922	ER+/HER2- High Prolif	7.525089	2.911708645
MB-2927	ER+/HER2- High Prolif	5.89106	2.558527247
MB-2932	ER+/HER2- High Prolif	6.577746	2.7175933
MB-2951	ER+/HER2- High Prolif	7.333615	2.874524529
MB-2953	ER+/HER2- High Prolif	6.756267	2.756226343
MB-2954	ER+/HER2- High Prolif	6.737095	2.752126643
MB-2966	ER+/HER2- High Prolif	6.764824	2.7580524
MB-2999	ER+/HER2- High Prolif	6.925988	2.792019888
MB-3002	ER+/HER2- High Prolif	6.667463	2.737137914
MB-3007	ER+/HER2- High Prolif	6.412587	2.680906494
MB-3016	ER+/HER2- High Prolif	6.899166	2.786421973
MB-3021	ER+/HER2- High Prolif	6.600297	2.722530944
MB-3026	ER+/HER2- High Prolif	6.287143	2.652404577
MB-3028	ER+/HER2- High Prolif	6.871547	2.780634931
MB-3031	ER+/HER2- High Prolif	7.121855	2.832253063
MB-3050	ER+/HER2- High Prolif	6.329576	2.662108861
MB-3060	ER+/HER2- High Prolif	6.428104	2.68439327
MB-3083	ER+/HER2- High Prolif	6.549911	2.711475303
MB-3092	ER+/HER2- High Prolif	6.345749	2.665790458
MB-3102	ER+/HER2- High Prolif	6.483077	2.696678708
MB-3104	ER+/HER2- High Prolif	6.153024	2.62129562
MB-3167	ER+/HER2- High Prolif	6.662441	2.736050852
MB-3235	ER+/HER2- High Prolif	6.628642	2.728713338
MB-3253	ER+/HER2- High Prolif	6.695959	2.743290694
MB-3266	ER+/HER2- High Prolif	6.484831	2.697068977
MB-3275	ER+/HER2- High Prolif	6.937856	2.794489897
MB-3300	ER+/HER2- High Prolif	6.380435	2.673654786
MB-3301	ER+/HER2- High Prolif	6.47033	2.693839294
MB-3303	ER+/HER2- High Prolif	6.734355	2.751539775
MB-3341	ER+/HER2- High Prolif	6.380592	2.673690285
MB-3350	ER+/HER2- High Prolif	6.76175	2.757396677
MB-3357	ER+/HER2- High Prolif	6.312079	2.658115262
MB-3371	ER+/HER2- High Prolif	6.379937	2.673542178
MB-3388	ER+/HER2- High Prolif	6.437808	2.686569551
MB-3389	ER+/HER2- High Prolif	6.277246	2.650131748
MB-3402	ER+/HER2- High Prolif	6.334064	2.663131445
MB-3417	ER+/HER2- High Prolif	6.638296	2.73081296
MB-3430	ER+/HER2- High Prolif	6.074919	2.602865173
MB-3437	ER+/HER2- High Prolif	6.796857	2.76486777
MB-3459	ER+/HER2- High Prolif	7.061742	2.820024113
MB-3466	ER+/HER2- High Prolif	6.865313	2.779325497
MB-3487	ER+/HER2- High Prolif	6.134237	2.616883907
MB-3490	ER+/HER2- High Prolif	6.82109	2.770002298
MB-3492	ER+/HER2- High Prolif	6.546347	2.710690077
MB-3506	ER+/HER2- High Prolif	6.405149	2.679232132
MB-3525	ER+/HER2- High Prolif	6.319003	2.659696951
MB-3530	ER+/HER2- High Prolif	6.726317	2.749816772
MB-3536	ER+/HER2- High Prolif	6.693405	2.742740311
MB-3548	ER+/HER2- High Prolif	6.329809	2.662161967
MB-3556	ER+/HER2- High Prolif	7.542415	2.915026533
MB-3576	ER+/HER2- High Prolif	6.177552	2.62703525
MB-3600	ER+/HER2- High Prolif	5.938582	2.570118489
MB-3614	ER+/HER2- High Prolif	6.620962	2.72704085
MB-3754	ER+/HER2- High Prolif	7.091972	2.82618684
MB-3797	ER+/HER2- High Prolif	7.333442	2.874490496
MB-3824	ER+/HER2- High Prolif	6.517451	2.704307831
MB-3838	ER+/HER2- High Prolif	7.559973	2.918381082
MB-3840	ER+/HER2- High Prolif	6.394158	2.676754394
MB-3842	ER+/HER2- High Prolif	7.193053	2.846604234
MB-3852	ER+/HER2- High Prolif	7.102088	2.828243237
MB-4001	ER+/HER2- High Prolif	6.952544	2.79754097
MB-4003	ER+/HER2- High Prolif	7.717374	2.948110023
MB-4004	ER+/HER2- High Prolif	6.615135	2.725770599
MB-4011	ER+/HER2- High Prolif	6.730606	2.750736406
MB-4017	ER+/HER2- High Prolif	6.155122	2.621787452
MB-4046	ER+/HER2- High Prolif	7.237945	2.855580145
MB-4139	ER+/HER2- High Prolif	6.062662	2.599951393
MB-4148	ER+/HER2- High Prolif	7.124931	2.832876043
MB-4154	ER+/HER2- High Prolif	7.889962	2.980018352
MB-4171	ER+/HER2- High Prolif	7.563755	2.919102633
MB-4233	ER+/HER2- High Prolif	6.876038	2.781577518
MB-4236	ER+/HER2- High Prolif	7.925329	2.986470826
MB-4264	ER+/HER2- High Prolif	6.791346	2.763697535
MB-4266	ER+/HER2- High Prolif	7.545238	2.915566409
MB-4274	ER+/HER2- High Prolif	7.13762	2.835443096
MB-4281	ER+/HER2- High Prolif	7.108151	2.829474329
MB-4289	ER+/HER2- High Prolif	6.9107	2.788831852
MB-4310	ER+/HER2- High Prolif	7.975984	2.995662516
MB-4323	ER+/HER2- High Prolif	6.361749	2.669423452
MB-4421	ER+/HER2- High Prolif	6.83844	2.773667252
MB-4618	ER+/HER2- High Prolif	7.429155	2.893198126
MB-4623	ER+/HER2- High Prolif	7.306434	2.869167452
MB-4627	ER+/HER2- High Prolif	6.728241	2.750229383
MB-4630	ER+/HER2- High Prolif	7.293535	2.866618223
MB-4634	ER+/HER2- High Prolif	6.634227	2.729928377
MB-4639	ER+/HER2- High Prolif	6.811686	2.768011932
MB-4640	ER+/HER2- High Prolif	6.821765	2.770145057
MB-4642	ER+/HER2- High Prolif	7.117765	2.831424302
MB-4648	ER+/HER2- High Prolif	8.519638	3.090792132
MB-4649	ER+/HER2- High Prolif	7.003409	2.808057344
MB-4651	ER+/HER2- High Prolif	6.94474	2.795920683
MB-4654	ER+/HER2- High Prolif	7.002	2.807767062
MB-4655	ER+/HER2- High Prolif	7.670386	2.939299181
MB-4666	ER+/HER2- High Prolif	6.40701	2.679651242
MB-4669	ER+/HER2- High Prolif	6.797672	2.765040751
MB-4671	ER+/HER2- High Prolif	7.569787	2.920252706
MB-4672	ER+/HER2- High Prolif	6.660489	2.735628101
MB-4673	ER+/HER2- High Prolif	6.777437	2.760739797
MB-4682	ER+/HER2- High Prolif	6.466811	2.693054447
MB-4685	ER+/HER2- High Prolif	6.649586	2.733264522
MB-4687	ER+/HER2- High Prolif	6.958733	2.798824654
MB-4702	ER+/HER2- High Prolif	6.591342	2.720572228
MB-4712	ER+/HER2- High Prolif	7.860871	2.974689175
MB-4723	ER+/HER2- High Prolif	6.515111	2.703789759
MB-4737	ER+/HER2- High Prolif	7.21181	2.850361388
MB-4746	ER+/HER2- High Prolif	6.895032	2.785557247
MB-4749	ER+/HER2- High Prolif	6.073422	2.602509616
MB-4750	ER+/HER2- High Prolif	7.60785	2.927488802
MB-4767	ER+/HER2- High Prolif	6.592747	2.720879718
MB-4787	ER+/HER2- High Prolif	6.531371	2.70738586
MB-4790	ER+/HER2- High Prolif	6.791312	2.763690313
MB-4791	ER+/HER2- High Prolif	7.569322	2.920164081
MB-4794	ER+/HER2- High Prolif	6.687314	2.74142686
MB-4797	ER+/HER2- High Prolif	6.827758	2.771411925
MB-4800	ER+/HER2- High Prolif	6.141135	2.618505318
MB-4801	ER+/HER2- High Prolif	6.882397	2.782911114
MB-4802	ER+/HER2- High Prolif	6.581841	2.718491175
MB-4805	ER+/HER2- High Prolif	6.176507	2.626791181
MB-4829	ER+/HER2- High Prolif	6.777797	2.760816428
MB-4834	ER+/HER2- High Prolif	6.765217	2.758136211
MB-4836	ER+/HER2- High Prolif	7.310023	2.869875945
MB-4839	ER+/HER2- High Prolif	6.838932	2.773771045
MB-4849	ER+/HER2- High Prolif	6.049161	2.596735059
MB-4851	ER+/HER2- High Prolif	6.90736	2.788134416
MB-4862	ER+/HER2- High Prolif	6.718214	2.748077751
MB-4894	ER+/HER2- High Prolif	7.016594	2.810770886
MB-4900	ER+/HER2- High Prolif	7.137165	2.835351126
MB-4906	ER+/HER2- High Prolif	5.794365	2.534650566
MB-4912	ER+/HER2- High Prolif	7.707031	2.946175194
MB-4933	ER+/HER2- High Prolif	7.119865	2.831849886
MB-4934	ER+/HER2- High Prolif	6.380693	2.673713122
MB-4937	ER+/HER2- High Prolif	7.046854	2.816979324
MB-4944	ER+/HER2- High Prolif	7.031969	2.81392871
MB-4956	ER+/HER2- High Prolif	6.443748	2.687900075
MB-4965	ER+/HER2- High Prolif	6.456363	2.690721694
MB-4969	ER+/HER2- High Prolif	6.162767	2.623578247
MB-4970	ER+/HER2- High Prolif	6.419124	2.68237643
MB-4986	ER+/HER2- High Prolif	6.769312	2.759009213
MB-4991	ER+/HER2- High Prolif	7.124179	2.832723766
MB-4994	ER+/HER2- High Prolif	6.736385	2.751974594
MB-4998	ER+/HER2- High Prolif	6.537155	2.708662905
MB-5001	ER+/HER2- High Prolif	6.860298	2.778271246
MB-5014	ER+/HER2- High Prolif	7.376483	2.882933124
MB-5017	ER+/HER2- High Prolif	7.999237	2.999862396
MB-5018	ER+/HER2- High Prolif	6.878932	2.782184594
MB-5033	ER+/HER2- High Prolif	6.514564	2.703668627
MB-5035	ER+/HER2- High Prolif	6.75247	2.755415325
MB-5039	ER+/HER2- High Prolif	6.108513	2.610821226
MB-5040	ER+/HER2- High Prolif	6.622727	2.727425389
MB-5044	ER+/HER2- High Prolif	7.341746	2.876123203
MB-5045	ER+/HER2- High Prolif	7.978916	2.996192758
MB-5048	ER+/HER2- High Prolif	7.103852	2.828601525
MB-5049	ER+/HER2- High Prolif	6.788001	2.762986777
MB-5060	ER+/HER2- High Prolif	7.235486	2.855089924
MB-5061	ER+/HER2- High Prolif	7.424286	2.892252287
MB-5074	ER+/HER2- High Prolif	6.994093	2.80613698
MB-5081	ER+/HER2- High Prolif	6.899765	2.786547226
MB-5093	ER+/HER2- High Prolif	6.934026	2.793693246
MB-5097	ER+/HER2- High Prolif	6.87208	2.780746831
MB-5098	ER+/HER2- High Prolif	6.520635	2.705012465
MB-5101	ER+/HER2- High Prolif	6.228152	2.638804154
MB-5105	ER+/HER2- High Prolif	6.033549	2.593006861
MB-5107	ER+/HER2- High Prolif	7.121306	2.832141846
MB-5116	ER+/HER2- High Prolif	7.434099	2.894157901
MB-5117	ER+/HER2- High Prolif	7.195573	2.847109577
MB-5121	ER+/HER2- High Prolif	7.225836	2.853164511
MB-5124	ER+/HER2- High Prolif	6.578899	2.717846164
MB-5127	ER+/HER2- High Prolif	6.542694	2.709884798
MB-5130	ER+/HER2- High Prolif	6.910196	2.788726632
MB-5139	ER+/HER2- High Prolif	7.199818	2.847960438
MB-5144	ER+/HER2- High Prolif	6.429926	2.684802134
MB-5152	ER+/HER2- High Prolif	6.971227	2.801412606
MB-5160	ER+/HER2- High Prolif	6.979347	2.803092062
MB-5167	ER+/HER2- High Prolif	6.771472	2.759469485
MB-5169	ER+/HER2- High Prolif	6.591002	2.720497808
MB-5176	ER+/HER2- High Prolif	7.164456	2.840857164
MB-5177	ER+/HER2- High Prolif	7.512344	2.909263127
MB-5186	ER+/HER2- High Prolif	7.419283	2.891279771
MB-5193	ER+/HER2- High Prolif	6.853313	2.776801578
MB-5196	ER+/HER2- High Prolif	6.436091	2.686184724
MB-5197	ER+/HER2- High Prolif	6.660685	2.735670555
MB-5200	ER+/HER2- High Prolif	6.262634	2.646769568
MB-5211	ER+/HER2- High Prolif	6.253755	2.644722701
MB-5215	ER+/HER2- High Prolif	6.801529	2.765859104
MB-5218	ER+/HER2- High Prolif	6.528711	2.706798181
MB-5226	ER+/HER2- High Prolif	6.839199	2.773827368
MB-5227	ER+/HER2- High Prolif	6.568487	2.715561095
MB-5228	ER+/HER2- High Prolif	6.200485	2.632381067
MB-5233	ER+/HER2- High Prolif	6.101625	2.609193516
MB-5239	ER+/HER2- High Prolif	6.624397	2.727789136
MB-5243	ER+/HER2- High Prolif	6.337584	2.663932964
MB-5244	ER+/HER2- High Prolif	7.302013	2.868294237
MB-5256	ER+/HER2- High Prolif	6.427154	2.684180041
MB-5260	ER+/HER2- High Prolif	6.329232	2.662030451
MB-5261	ER+/HER2- High Prolif	7.077491	2.82323801
MB-5266	ER+/HER2- High Prolif	6.65811	2.735112706
MB-5270	ER+/HER2- High Prolif	6.125471	2.61482078
MB-5271	ER+/HER2- High Prolif	6.930573	2.792974635
MB-5272	ER+/HER2- High Prolif	7.771024	2.958104717
MB-5273	ER+/HER2- High Prolif	6.765246	2.758142395
MB-5275	ER+/HER2- High Prolif	7.342335	2.87623894
MB-5279	ER+/HER2- High Prolif	7.0362	2.814796491
MB-5280	ER+/HER2- High Prolif	7.430706	2.893499289
MB-5288	ER+/HER2- High Prolif	6.970264	2.801213299
MB-5291	ER+/HER2- High Prolif	6.591865	2.720686697
MB-5292	ER+/HER2- High Prolif	6.902954	2.78721387
MB-5305	ER+/HER2- High Prolif	6.473151	2.694468158
MB-5306	ER+/HER2- High Prolif	7.628963	2.931486966
MB-5313	ER+/HER2- High Prolif	7.201295	2.848256368
MB-5317	ER+/HER2- High Prolif	7.127999	2.833497134
MB-5322	ER+/HER2- High Prolif	6.311603	2.658006463
MB-5328	ER+/HER2- High Prolif	6.940553	2.795050616
MB-5332	ER+/HER2- High Prolif	7.005974	2.808585634
MB-5334	ER+/HER2- High Prolif	7.070254	2.821762045
MB-5338	ER+/HER2- High Prolif	7.42354	2.892107317
MB-5339	ER+/HER2- High Prolif	6.667739	2.737197633
MB-5341	ER+/HER2- High Prolif	6.368085	2.670859593
MB-5347	ER+/HER2- High Prolif	6.831613	2.772226251
MB-5361	ER+/HER2- High Prolif	7.210071	2.850013466
MB-5370	ER+/HER2- High Prolif	6.375718	2.67258782
MB-5384	ER+/HER2- High Prolif	6.463945	2.692414923
MB-5386	ER+/HER2- High Prolif	6.474204	2.694702825
MB-5389	ER+/HER2- High Prolif	6.307531	2.657075392
MB-5396	ER+/HER2- High Prolif	6.939136	2.794756042
MB-5397	ER+/HER2- High Prolif	6.410811	2.680506877
MB-5402	ER+/HER2- High Prolif	6.578611	2.717783007
MB-5404	ER+/HER2- High Prolif	7.113165	2.830491629
MB-5405	ER+/HER2- High Prolif	8.12661	3.02265366
MB-5432	ER+/HER2- High Prolif	6.654353	2.7342984
MB-5433	ER+/HER2- High Prolif	6.301026	2.655586763
MB-5434	ER+/HER2- High Prolif	6.263015	2.646857334
MB-5435	ER+/HER2- High Prolif	6.44725	2.688683927
MB-5447	ER+/HER2- High Prolif	6.378877	2.67330246
MB-5454	ER+/HER2- High Prolif	7.355104	2.878745741
MB-5463	ER+/HER2- High Prolif	7.486852	2.904359236
MB-5470	ER+/HER2- High Prolif	6.534971	2.708180834
MB-5471	ER+/HER2- High Prolif	6.809039	2.767451197
MB-5477	ER+/HER2- High Prolif	6.447029	2.688634473
MB-5481	ER+/HER2- High Prolif	6.953822	2.797806138
MB-5485	ER+/HER2- High Prolif	6.368714	2.671002086
MB-5486	ER+/HER2- High Prolif	6.259904	2.646140533
MB-5491	ER+/HER2- High Prolif	5.484016	2.45523278
MB-5493	ER+/HER2- High Prolif	5.99705	2.584253001
MB-5497	ER+/HER2- High Prolif	6.913979	2.789516222
MB-5502	ER+/HER2- High Prolif	7.205057	2.849009844
MB-5505	ER+/HER2- High Prolif	6.46891	2.693522641
MB-5513	ER+/HER2- High Prolif	6.884997	2.783456026
MB-5518	ER+/HER2- High Prolif	6.932072	2.793286639
MB-5519	ER+/HER2- High Prolif	6.33276	2.662834405
MB-5520	ER+/HER2- High Prolif	6.757339	2.756455234
MB-5521	ER+/HER2- High Prolif	7.972331	2.99500161
MB-5525	ER+/HER2- High Prolif	6.860173	2.778244959
MB-5530	ER+/HER2- High Prolif	6.633448	2.729758964
MB-5532	ER+/HER2- High Prolif	6.66168	2.735886054
MB-5540	ER+/HER2- High Prolif	6.958788	2.798836056
MB-5550	ER+/HER2- High Prolif	6.689179	2.741829152
MB-5552	ER+/HER2- High Prolif	7.390582	2.885687979
MB-5553	ER+/HER2- High Prolif	6.317783	2.659418385
MB-5554	ER+/HER2- High Prolif	6.858728	2.777941043
MB-5556	ER+/HER2- High Prolif	5.984488	2.581227823
MB-5562	ER+/HER2- High Prolif	7.3445	2.876664278
MB-5575	ER+/HER2- High Prolif	6.843733	2.774783476
MB-5576	ER+/HER2- High Prolif	7.178589	2.8437003
MB-5577	ER+/HER2- High Prolif	7.720476	2.948689798
MB-5584	ER+/HER2- High Prolif	6.612099	2.725108326
MB-5590	ER+/HER2- High Prolif	6.867988	2.779887519
MB-5592	ER+/HER2- High Prolif	6.577409	2.717519384
MB-5604	ER+/HER2- High Prolif	6.523703	2.705691103
MB-5605	ER+/HER2- High Prolif	6.841582	2.774329962
MB-5613	ER+/HER2- High Prolif	6.778969	2.761065873
MB-5622	ER+/HER2- High Prolif	6.46017	2.69157213
MB-5623	ER+/HER2- High Prolif	6.455527	2.690534875
MB-5628	ER+/HER2- High Prolif	6.617112	2.726201699
MB-5629	ER+/HER2- High Prolif	6.831112	2.772120446
MB-5632	ER+/HER2- High Prolif	6.783154	2.761956247
MB-5636	ER+/HER2- High Prolif	6.469688	2.69369614
MB-5638	ER+/HER2- High Prolif	8.286957	3.050842436
MB-5641	ER+/HER2- High Prolif	7.518417	2.910428935
MB-5646	ER+/HER2- High Prolif	6.133536	2.616719031
MB-5647	ER+/HER2- High Prolif	6.411212	2.680597115
MB-5653	ER+/HER2- High Prolif	7.394861	2.886523029
MB-5654	ER+/HER2- High Prolif	6.715762	2.747551103
MB-6007	ER+/HER2- High Prolif	7.724859	2.9495086
MB-6008	ER+/HER2- High Prolif	7.078396	2.823422475
MB-6010	ER+/HER2- High Prolif	7.581343	2.922453438
MB-6011	ER+/HER2- High Prolif	7.531997	2.913032425
MB-6022	ER+/HER2- High Prolif	6.523922	2.705739533
MB-6023	ER+/HER2- High Prolif	7.435231	2.894377565
MB-6026	ER+/HER2- High Prolif	7.230297	2.85405491
MB-6039	ER+/HER2- High Prolif	6.838565	2.773693623
MB-6044	ER+/HER2- High Prolif	6.830579	2.772007875
MB-6047	ER+/HER2- High Prolif	7.562896	2.91893878
MB-6053	ER+/HER2- High Prolif	6.72307	2.749120171
MB-6059	ER+/HER2- High Prolif	7.914089	2.98442329
MB-6060	ER+/HER2- High Prolif	6.980798	2.803391965
MB-6071	ER+/HER2- High Prolif	7.136789	2.83527512
MB-6075	ER+/HER2- High Prolif	7.901866	2.982193381
MB-6077	ER+/HER2- High Prolif	7.100661	2.827953331
MB-6079	ER+/HER2- High Prolif	6.262717	2.646788688
MB-6080	ER+/HER2- High Prolif	7.699202	2.944708922
MB-6097	ER+/HER2- High Prolif	7.816747	2.966568344
MB-6105	ER+/HER2- High Prolif	7.477743	2.902602889
MB-6114	ER+/HER2- High Prolif	7.637542	2.933108409
MB-6124	ER+/HER2- High Prolif	6.418987	2.682345639
MB-6133	ER+/HER2- High Prolif	6.983205	2.803889325
MB-6135	ER+/HER2- High Prolif	6.346666	2.665998921
MB-6141	ER+/HER2- High Prolif	6.330172	2.6622447
MB-6145	ER+/HER2- High Prolif	7.707661	2.94629312
MB-6146	ER+/HER2- High Prolif	6.938787	2.794683481
MB-6149	ER+/HER2- High Prolif	6.707157	2.745701373
MB-6150	ER+/HER2- High Prolif	6.757437	2.756476156
MB-6154	ER+/HER2- High Prolif	6.561196	2.713958819
MB-6163	ER+/HER2- High Prolif	7.127591	2.833414554
MB-6164	ER+/HER2- High Prolif	6.595941	2.721578494
MB-6179	ER+/HER2- High Prolif	6.710038	2.746320937
MB-6181	ER+/HER2- High Prolif	7.169519	2.841876332
MB-6183	ER+/HER2- High Prolif	6.962594	2.7996249
MB-6184	ER+/HER2- High Prolif	7.232827	2.854559645
MB-6189	ER+/HER2- High Prolif	6.733572	2.751372023
MB-6192	ER+/HER2- High Prolif	6.990013	2.805295139
MB-6200	ER+/HER2- High Prolif	7.127999	2.833497134
MB-6201	ER+/HER2- High Prolif	6.594559	2.721276185
MB-6208	ER+/HER2- High Prolif	7.39411	2.886376506
MB-6217	ER+/HER2- High Prolif	6.394922	2.676926762
MB-6226	ER+/HER2- High Prolif	6.259113	2.645958222
MB-6239	ER+/HER2- High Prolif	6.531323	2.707375257
MB-6257	ER+/HER2- High Prolif	6.6681	2.73727574
MB-6302	ER+/HER2- High Prolif	6.116109	2.612614118
MB-6306	ER+/HER2- High Prolif	5.896669	2.559900213
MB-6312	ER+/HER2- High Prolif	6.591782	2.720668531
MB-6317	ER+/HER2- High Prolif	6.740934	2.7529485
MB-6322	ER+/HER2- High Prolif	7.385644	2.884723724
MB-6327	ER+/HER2- High Prolif	6.637248	2.730585181
MB-6328	ER+/HER2- High Prolif	6.641475	2.731503684
MB-6329	ER+/HER2- High Prolif	6.904012	2.787434972
MB-6344	ER+/HER2- High Prolif	6.542352	2.709809383
MB-6346	ER+/HER2- High Prolif	6.648916	2.733119151
MB-6359	ER+/HER2- High Prolif	7.028674	2.813252542
MB-7000	ER+/HER2- High Prolif	7.210735	2.850146323
MB-7002	ER+/HER2- High Prolif	7.105257	2.828886833
MB-7011	ER+/HER2- High Prolif	6.288388	2.652690236
MB-7014	ER+/HER2- High Prolif	7.296967	2.867296929
MB-7015	ER+/HER2- High Prolif	6.031962	2.59262734
MB-7018	ER+/HER2- High Prolif	6.903232	2.78727197
MB-7022	ER+/HER2- High Prolif	6.732505	2.751143396
MB-7024	ER+/HER2- High Prolif	6.131657	2.616276996
MB-7028	ER+/HER2- High Prolif	6.620242	2.726883955
MB-7042	ER+/HER2- High Prolif	6.513649	2.70346598
MB-7046	ER+/HER2- High Prolif	6.749362	2.754751134
MB-7048	ER+/HER2- High Prolif	6.57671	2.717366056
MB-7050	ER+/HER2- High Prolif	7.731395	2.950728748
MB-7051	ER+/HER2- High Prolif	6.623708	2.727639074
MB-7053	ER+/HER2- High Prolif	6.612213	2.725133199
MB-7065	ER+/HER2- High Prolif	7.347707	2.877294098
MB-7070	ER+/HER2- High Prolif	6.947807	2.796557679
MB-7071	ER+/HER2- High Prolif	7.126752	2.833244722
MB-7072	ER+/HER2- High Prolif	6.468054	2.693331724
MB-7075	ER+/HER2- High Prolif	6.118103	2.613084395
MB-7083	ER+/HER2- High Prolif	6.401429	2.678393996
MB-7086	ER+/HER2- High Prolif	6.732505	2.751143396
MB-7092	ER+/HER2- High Prolif	7.196577	2.847310862
MB-7094	ER+/HER2- High Prolif	7.151524	2.838250715
MB-7095	ER+/HER2- High Prolif	7.066555	2.821007061
MB-7097	ER+/HER2- High Prolif	7.368273	2.881326515
MB-7099	ER+/HER2- High Prolif	6.46066	2.691681553
MB-7100	ER+/HER2- High Prolif	8.379066	3.066789438
MB-7102	ER+/HER2- High Prolif	7.076367	2.823008872
MB-7107	ER+/HER2- High Prolif	6.863056	2.778851127
MB-7109	ER+/HER2- High Prolif	6.345749	2.665790458
MB-7111	ER+/HER2- High Prolif	7.588528	2.923820063
MB-7112	ER+/HER2- High Prolif	6.617816	2.72635518
MB-7116	ER+/HER2- High Prolif	6.975606	2.802318555
MB-7122	ER+/HER2- High Prolif	7.078396	2.823422475
MB-7124	ER+/HER2- High Prolif	6.484831	2.697068977
MB-7127	ER+/HER2- High Prolif	7.931176	2.987534798
MB-7131	ER+/HER2- High Prolif	7.634186	2.932474337
MB-7133	ER+/HER2- High Prolif	6.712938	2.746944318
MB-7138	ER+/HER2- High Prolif	7.425663	2.892519843
MB-7140	ER+/HER2- High Prolif	8.115486	3.020677494
MB-7142	ER+/HER2- High Prolif	7.895995	2.981121076
MB-7144	ER+/HER2- High Prolif	6.204183	2.633241241
MB-7147	ER+/HER2- High Prolif	6.127868	2.615385221
MB-7149	ER+/HER2- High Prolif	6.142566	2.618841454
MB-7150	ER+/HER2- High Prolif	6.96414	2.799945206
MB-7152	ER+/HER2- High Prolif	6.395526	2.677063018
MB-7153	ER+/HER2- High Prolif	6.937218	2.794357222
MB-7157	ER+/HER2- High Prolif	6.817657	2.769276019
MB-7160	ER+/HER2- High Prolif	6.415231	2.681501215
MB-7161	ER+/HER2- High Prolif	6.900913	2.786787245
MB-7171	ER+/HER2- High Prolif	6.847706	2.775620762
MB-7172	ER+/HER2- High Prolif	6.617816	2.72635518
MB-7173	ER+/HER2- High Prolif	7.000011	2.807357189
MB-7174	ER+/HER2- High Prolif	6.380419	2.673651168
MB-7176	ER+/HER2- High Prolif	6.636901	2.730509754
MB-7181	ER+/HER2- High Prolif	6.567238	2.71528674
MB-7182	ER+/HER2- High Prolif	6.307808	2.657138747
MB-7186	ER+/HER2- High Prolif	6.323664	2.660760714
MB-7193	ER+/HER2- High Prolif	6.789818	2.763372904
MB-7194	ER+/HER2- High Prolif	5.880154	2.555853939
MB-7196	ER+/HER2- High Prolif	7.263498	2.860664498
MB-7197	ER+/HER2- High Prolif	6.445314	2.688250645
MB-7198	ER+/HER2- High Prolif	7.455827	2.898368385
MB-7199	ER+/HER2- High Prolif	6.529973	2.707077027
MB-7200	ER+/HER2- High Prolif	6.836656	2.773290835
MB-7226	ER+/HER2- High Prolif	6.524935	2.70596353
MB-7227	ER+/HER2- High Prolif	7.547907	2.916076647
MB-7229	ER+/HER2- High Prolif	6.876141	2.781599129
MB-7230	ER+/HER2- High Prolif	6.453631	2.690111091
MB-7234	ER+/HER2- High Prolif	5.577021	2.479494703
MB-7237	ER+/HER2- High Prolif	6.44788	2.688824894
MB-7238	ER+/HER2- High Prolif	6.792091	2.763855788
MB-7253	ER+/HER2- High Prolif	7.142704	2.836470336
MB-7254	ER+/HER2- High Prolif	6.500253	2.700495871
MB-7262	ER+/HER2- High Prolif	6.400798	2.67825178
MB-7263	ER+/HER2- High Prolif	6.940732	2.795087824
MB-7268	ER+/HER2- High Prolif	6.609096	2.724452952
MB-7280	ER+/HER2- High Prolif	6.916448	2.79003132
MB-7283	ER+/HER2- High Prolif	6.181759	2.628017411
MB-7286	ER+/HER2- High Prolif	7.157811	2.83951845
MB-7287	ER+/HER2- High Prolif	6.330172	2.6622447
MB-7288	ER+/HER2- High Prolif	6.128115	2.615443371
MB-7292	ER+/HER2- High Prolif	6.514302	2.703610604
MB-7294	ER+/HER2- High Prolif	6.04217	2.595066776
MB-7298	ER+/HER2- High Prolif	6.60803	2.724220237
MB-7299	ER+/HER2- High Prolif	6.691978	2.742432702
MB-0036	ER+/HER2- Low Prolif	7.37126	2.881911246
MB-0050	ER+/HER2- Low Prolif	7.252795	2.858537072
MB-0101	ER+/HER2- Low Prolif	6.883151	2.78306916
MB-0106	ER+/HER2- Low Prolif	7.115518	2.830968787
MB-0111	ER+/HER2- Low Prolif	7.171195	2.842213548
MB-0112	ER+/HER2- Low Prolif	7.350069	2.877757794
MB-0117	ER+/HER2- Low Prolif	7.099852	2.827788951
MB-0121	ER+/HER2- Low Prolif	6.744255	2.753659086
MB-0122	ER+/HER2- Low Prolif	6.603461	2.723222367
MB-0124	ER+/HER2- Low Prolif	6.915672	2.789869446
MB-0125	ER+/HER2- Low Prolif	6.725213	2.749579961
MB-0126	ER+/HER2- Low Prolif	7.583245	2.922815334
MB-0127	ER+/HER2- Low Prolif	7.082951	2.824350562
MB-0128	ER+/HER2- Low Prolif	7.08498	2.824763781
MB-0133	ER+/HER2- Low Prolif	6.51359	2.703452912
MB-0136	ER+/HER2- Low Prolif	6.994662	2.806254344
MB-0138	ER+/HER2- Low Prolif	6.77435	2.760082526
MB-0139	ER+/HER2- Low Prolif	6.780571	2.76140677
MB-0142	ER+/HER2- Low Prolif	6.227346	2.63861744
MB-0144	ER+/HER2- Low Prolif	7.296124	2.867130249
MB-0145	ER+/HER2- Low Prolif	7.177134	2.843407857
MB-0154	ER+/HER2- Low Prolif	7.282097	2.864353958
MB-0155	ER+/HER2- Low Prolif	7.088254	2.825430302
MB-0162	ER+/HER2- Low Prolif	7.009196	2.809248967
MB-0166	ER+/HER2- Low Prolif	6.791448	2.763719203
MB-0168	ER+/HER2- Low Prolif	6.997223	2.806782471
MB-0170	ER+/HER2- Low Prolif	6.960577	2.799206904
MB-0171	ER+/HER2- Low Prolif	6.978955	2.803011029
MB-0172	ER+/HER2- Low Prolif	6.245622	2.642845257
MB-0175	ER+/HER2- Low Prolif	6.575029	2.716997258
MB-0177	ER+/HER2- Low Prolif	7.381171	2.883849714
MB-0180	ER+/HER2- Low Prolif	6.319076	2.659713617
MB-0181	ER+/HER2- Low Prolif	6.750866	2.755072583
MB-0184	ER+/HER2- Low Prolif	8.188429	3.033586689
MB-0189	ER+/HER2- Low Prolif	6.938261	2.794574112
MB-0192	ER+/HER2- Low Prolif	7.622598	2.930282793
MB-0194	ER+/HER2- Low Prolif	6.631363	2.72930543
MB-0199	ER+/HER2- Low Prolif	7.218657	2.851730455
MB-0204	ER+/HER2- Low Prolif	6.821752	2.770142308
MB-0205	ER+/HER2- Low Prolif	6.912935	2.789298361
MB-0207	ER+/HER2- Low Prolif	6.600822	2.722645694
MB-0211	ER+/HER2- Low Prolif	6.802959	2.766162394
MB-0222	ER+/HER2- Low Prolif	7.53945	2.914459283
MB-0223	ER+/HER2- Low Prolif	6.942805	2.795518652
MB-0224	ER+/HER2- Low Prolif	6.479552	2.695894068
MB-0226	ER+/HER2- Low Prolif	6.513649	2.70346598
MB-0227	ER+/HER2- Low Prolif	7.45124	2.897480532
MB-0228	ER+/HER2- Low Prolif	7.214994	2.850998195
MB-0229	ER+/HER2- Low Prolif	6.704012	2.745024731
MB-0231	ER+/HER2- Low Prolif	8.29554	3.052335897
MB-0232	ER+/HER2- Low Prolif	7.36753	2.88118103
MB-0233	ER+/HER2- Low Prolif	8.033341	3.006000117
MB-0235	ER+/HER2- Low Prolif	6.486788	2.69750429
MB-0239	ER+/HER2- Low Prolif	6.435517	2.686056053
MB-0242	ER+/HER2- Low Prolif	6.825276	2.770887387
MB-0243	ER+/HER2- Low Prolif	7.042794	2.816147885
MB-0245	ER+/HER2- Low Prolif	6.900539	2.786709055
MB-0247	ER+/HER2- Low Prolif	6.472292	2.694276697
MB-0248	ER+/HER2- Low Prolif	7.67957	2.941025533
MB-0253	ER+/HER2- Low Prolif	8.098779	3.017704419
MB-0260	ER+/HER2- Low Prolif	7.0112	2.809661389
MB-0263	ER+/HER2- Low Prolif	6.563193	2.714397858
MB-0264	ER+/HER2- Low Prolif	6.43798	2.686608095
MB-0273	ER+/HER2- Low Prolif	5.961652	2.575712163
MB-0275	ER+/HER2- Low Prolif	6.746047	2.75404237
MB-0279	ER+/HER2- Low Prolif	7.178318	2.843645836
MB-0280	ER+/HER2- Low Prolif	7.108151	2.829474329
MB-0282	ER+/HER2- Low Prolif	7.051773	2.817986034
MB-0288	ER+/HER2- Low Prolif	6.910957	2.788885503
MB-0290	ER+/HER2- Low Prolif	6.891561	2.784830803
MB-0295	ER+/HER2- Low Prolif	6.768008	2.758731274
MB-0301	ER+/HER2- Low Prolif	6.751687	2.755248024
MB-0302	ER+/HER2- Low Prolif	6.738328	2.752390656
MB-0305	ER+/HER2- Low Prolif	7.214994	2.850998195
MB-0308	ER+/HER2- Low Prolif	6.377962	2.673095502
MB-0309	ER+/HER2- Low Prolif	6.82221	2.770239164
MB-0310	ER+/HER2- Low Prolif	6.872975	2.780934712
MB-0315	ER+/HER2- Low Prolif	6.257744	2.64564264
MB-0317	ER+/HER2- Low Prolif	7.503994	2.907658674
MB-0320	ER+/HER2- Low Prolif	6.714099	2.74719381
MB-0322	ER+/HER2- Low Prolif	6.41261	2.680911668
MB-0339	ER+/HER2- Low Prolif	7.554468	2.917330162
MB-0342	ER+/HER2- Low Prolif	6.948592	2.796720673
MB-0344	ER+/HER2- Low Prolif	6.963785	2.799871662
MB-0345	ER+/HER2- Low Prolif	6.723295	2.749168453
MB-0348	ER+/HER2- Low Prolif	6.600891	2.722660775
MB-0353	ER+/HER2- Low Prolif	6.472912	2.69441489
MB-0359	ER+/HER2- Low Prolif	6.980372	2.803303923
MB-0364	ER+/HER2- Low Prolif	6.655467	2.734539901
MB-0377	ER+/HER2- Low Prolif	7.086377	2.82504822
MB-0379	ER+/HER2- Low Prolif	7.102099	2.828245471
MB-0382	ER+/HER2- Low Prolif	6.761823	2.757412252
MB-0386	ER+/HER2- Low Prolif	6.638077	2.730765364
MB-0388	ER+/HER2- Low Prolif	6.984837	2.804226449
MB-0397	ER+/HER2- Low Prolif	7.214377	2.850874816
MB-0402	ER+/HER2- Low Prolif	6.825663	2.770969187
MB-0410	ER+/HER2- Low Prolif	7.065135	2.820717128
MB-0411	ER+/HER2- Low Prolif	6.474811	2.694838081
MB-0419	ER+/HER2- Low Prolif	6.901727	2.786957409
MB-0422	ER+/HER2- Low Prolif	6.943905	2.79574721
MB-0425	ER+/HER2- Low Prolif	6.604613	2.723474029
MB-0426	ER+/HER2- Low Prolif	6.591865	2.720686697
MB-0431	ER+/HER2- Low Prolif	6.756246	2.756221859
MB-0442	ER+/HER2- Low Prolif	7.043244	2.816240063
MB-0443	ER+/HER2- Low Prolif	7.48517	2.904035083
MB-0444	ER+/HER2- Low Prolif	6.621015	2.727052399
MB-0449	ER+/HER2- Low Prolif	6.15619	2.622037759
MB-0451	ER+/HER2- Low Prolif	5.916849	2.564829077
MB-0454	ER+/HER2- Low Prolif	8.033847	3.006090986
MB-0458	ER+/HER2- Low Prolif	6.90668	2.787992382
MB-0460	ER+/HER2- Low Prolif	7.301931	2.868278036
MB-0463	ER+/HER2- Low Prolif	6.622152	2.727300126
MB-0478	ER+/HER2- Low Prolif	6.972421	2.801659683
MB-0480	ER+/HER2- Low Prolif	6.046485	2.596096705
MB-0486	ER+/HER2- Low Prolif	6.384018	2.674464719
MB-0487	ER+/HER2- Low Prolif	6.742034	2.753183903
MB-0490	ER+/HER2- Low Prolif	6.902475	2.787113758
MB-0496	ER+/HER2- Low Prolif	6.575895	2.717187263
MB-0497	ER+/HER2- Low Prolif	6.47923	2.695822372
MB-0501	ER+/HER2- Low Prolif	7.76567	2.957110402
MB-0503	ER+/HER2- Low Prolif	6.536141	2.708439106
MB-0504	ER+/HER2- Low Prolif	6.551207	2.711760735
MB-0505	ER+/HER2- Low Prolif	6.797706	2.765047967
MB-0507	ER+/HER2- Low Prolif	6.71727	2.747875019
MB-0511	ER+/HER2- Low Prolif	7.231688	2.854332436
MB-0513	ER+/HER2- Low Prolif	9.608827	3.264360324
MB-0517	ER+/HER2- Low Prolif	5.808509	2.538167882
MB-0519	ER+/HER2- Low Prolif	7.302113	2.868313995
MB-0521	ER+/HER2- Low Prolif	6.620278	2.7268918
MB-0524	ER+/HER2- Low Prolif	6.927538	2.792342719
MB-0527	ER+/HER2- Low Prolif	7.657595	2.93689136
MB-0528	ER+/HER2- Low Prolif	7.023412	2.812172068
MB-0535	ER+/HER2- Low Prolif	6.831364	2.772173666
MB-0537	ER+/HER2- Low Prolif	7.247021	2.857388075
MB-0544	ER+/HER2- Low Prolif	7.005974	2.808585634
MB-0551	ER+/HER2- Low Prolif	7.050548	2.817735395
MB-0554	ER+/HER2- Low Prolif	6.241434	2.641877533
MB-0568	ER+/HER2- Low Prolif	6.672376	2.738200589
MB-0573	ER+/HER2- Low Prolif	7.341013	2.875979157
MB-0575	ER+/HER2- Low Prolif	7.094498	2.826700604
MB-0578	ER+/HER2- Low Prolif	7.229855	2.853966713
MB-0579	ER+/HER2- Low Prolif	6.780176	2.761322723
MB-0583	ER+/HER2- Low Prolif	6.693951	2.74285799
MB-0586	ER+/HER2- Low Prolif	6.378877	2.67330246
MB-0588	ER+/HER2- Low Prolif	6.943114	2.795582859
MB-0596	ER+/HER2- Low Prolif	7.042428	2.816072909
MB-0597	ER+/HER2- Low Prolif	6.682186	2.740320141
MB-0599	ER+/HER2- Low Prolif	9.501464	3.248149823
MB-0603	ER+/HER2- Low Prolif	6.574774	2.716941304
MB-0605	ER+/HER2- Low Prolif	7.098581	2.82753066
MB-0610	ER+/HER2- Low Prolif	6.277635	2.650221149
MB-0618	ER+/HER2- Low Prolif	6.604081	2.723357815
MB-0621	ER+/HER2- Low Prolif	6.737514	2.752216366
MB-0624	ER+/HER2- Low Prolif	6.962809	2.799669449
MB-0631	ER+/HER2- Low Prolif	6.698951	2.743935199
MB-0632	ER+/HER2- Low Prolif	6.570641	2.71603412
MB-0640	ER+/HER2- Low Prolif	6.889246	2.784346094
MB-0641	ER+/HER2- Low Prolif	6.558299	2.713321677
MB-0642	ER+/HER2- Low Prolif	6.570585	2.716021824
MB-0644	ER+/HER2- Low Prolif	7.346529	2.877062784
MB-0649	ER+/HER2- Low Prolif	6.62089	2.727025161
MB-0654	ER+/HER2- Low Prolif	6.914167	2.78955545
MB-0655	ER+/HER2- Low Prolif	6.674839	2.738733039
MB-0657	ER+/HER2- Low Prolif	6.978933	2.803006482
MB-0661	ER+/HER2- Low Prolif	6.43734	2.686464669
MB-0872	ER+/HER2- Low Prolif	6.780408	2.761372088
MB-0880	ER+/HER2- Low Prolif	6.309716	2.657575071
MB-0891	ER+/HER2- Low Prolif	6.81699	2.769134867
MB-0897	ER+/HER2- Low Prolif	6.606643	2.723917389
MB-0904	ER+/HER2- Low Prolif	6.823394	2.770489524
MB-2536	ER+/HER2- Low Prolif	7.547475	2.915994073
MB-2564	ER+/HER2- Low Prolif	7.174078	2.842793431
MB-2610	ER+/HER2- Low Prolif	6.586623	2.719538977
MB-2614	ER+/HER2- Low Prolif	6.722254	2.748945056
MB-2616	ER+/HER2- Low Prolif	6.659402	2.735392632
MB-2624	ER+/HER2- Low Prolif	6.854742	2.777102367
MB-2669	ER+/HER2- Low Prolif	6.622794	2.727439984
MB-2711	ER+/HER2- Low Prolif	6.526887	2.706395062
MB-2712	ER+/HER2- Low Prolif	6.271486	2.648807324
MB-2725	ER+/HER2- Low Prolif	6.6582	2.735132207
MB-2744	ER+/HER2- Low Prolif	6.701031	2.744383081
MB-2747	ER+/HER2- Low Prolif	6.118782	2.6132445
MB-2749	ER+/HER2- Low Prolif	6.183504	2.6284246
MB-2750	ER+/HER2- Low Prolif	6.179302	2.627443884
MB-2752	ER+/HER2- Low Prolif	6.104543	2.609883296
MB-2754	ER+/HER2- Low Prolif	6.752546	2.755431563
MB-2760	ER+/HER2- Low Prolif	6.492462	2.698765665
MB-2765	ER+/HER2- Low Prolif	6.920926	2.790965079
MB-2770	ER+/HER2- Low Prolif	6.90668	2.787992382
MB-2791	ER+/HER2- Low Prolif	7.346998	2.877154882
MB-2795	ER+/HER2- Low Prolif	6.742455	2.753273988
MB-2815	ER+/HER2- Low Prolif	6.567238	2.71528674
MB-2819	ER+/HER2- Low Prolif	6.622804	2.727442163
MB-2823	ER+/HER2- Low Prolif	7.516538	2.910068332
MB-2835	ER+/HER2- Low Prolif	6.939913	2.794917577
MB-2840	ER+/HER2- Low Prolif	6.833681	2.772662904
MB-2843	ER+/HER2- Low Prolif	6.579946	2.718075744
MB-2845	ER+/HER2- Low Prolif	6.965974	2.800325088
MB-2848	ER+/HER2- Low Prolif	6.664199	2.736431482
MB-2851	ER+/HER2- Low Prolif	7.412187	2.889899279
MB-2854	ER+/HER2- Low Prolif	6.550739	2.711657669
MB-2863	ER+/HER2- Low Prolif	6.40092	2.678279278
MB-2867	ER+/HER2- Low Prolif	6.707669	2.745811499
MB-2896	ER+/HER2- Low Prolif	6.483883	2.696858058
MB-2900	ER+/HER2- Low Prolif	7.502131	2.907300455
MB-2916	ER+/HER2- Low Prolif	6.244567	2.642601538
MB-2919	ER+/HER2- Low Prolif	6.864178	2.779086965
MB-2931	ER+/HER2- Low Prolif	6.34457	2.665522389
MB-2933	ER+/HER2- Low Prolif	6.589962	2.720270146
MB-2944	ER+/HER2- Low Prolif	6.516279	2.704048375
MB-2947	ER+/HER2- Low Prolif	7.526329	2.911946356
MB-2960	ER+/HER2- Low Prolif	6.719843	2.748427527
MB-2969	ER+/HER2- Low Prolif	6.532062	2.707538485
MB-2970	ER+/HER2- Low Prolif	6.730218	2.750653236
MB-2971	ER+/HER2- Low Prolif	6.702918	2.744789285
MB-2977	ER+/HER2- Low Prolif	6.293105	2.653772014
MB-2990	ER+/HER2- Low Prolif	6.923489	2.791499248
MB-2996	ER+/HER2- Low Prolif	6.555809	2.712773823
MB-3005	ER+/HER2- Low Prolif	6.815021	2.768718103
MB-3008	ER+/HER2- Low Prolif	6.430085	2.684837809
MB-3013	ER+/HER2- Low Prolif	6.958914	2.798862178
MB-3032	ER+/HER2- Low Prolif	6.133977	2.616822757
MB-3033	ER+/HER2- Low Prolif	6.678105	2.739438777
MB-3035	ER+/HER2- Low Prolif	6.648833	2.733101142
MB-3037	ER+/HER2- Low Prolif	6.701255	2.744431306
MB-3049	ER+/HER2- Low Prolif	6.882002	2.782828311
MB-3064	ER+/HER2- Low Prolif	6.859793	2.778165043
MB-3079	ER+/HER2- Low Prolif	6.488947	2.697984383
MB-3085	ER+/HER2- Low Prolif	6.731892	2.751012032
MB-3105	ER+/HER2- Low Prolif	8.080756	3.014490271
MB-3110	ER+/HER2- Low Prolif	7.441642	2.895620987
MB-3121	ER+/HER2- Low Prolif	6.636734	2.730473452
MB-3171	ER+/HER2- Low Prolif	6.246122	2.642960749
MB-3222	ER+/HER2- Low Prolif	6.452493	2.689856671
MB-3228	ER+/HER2- Low Prolif	6.839979	2.773991896
MB-3252	ER+/HER2- Low Prolif	6.271183	2.64873762
MB-3254	ER+/HER2- Low Prolif	6.324667	2.660989522
MB-3295	ER+/HER2- Low Prolif	7.100247	2.827869213
MB-3298	ER+/HER2- Low Prolif	6.808241	2.767282107
MB-3328	ER+/HER2- Low Prolif	6.621094	2.727069612
MB-3351	ER+/HER2- Low Prolif	6.871455	2.780615616
MB-3365	ER+/HER2- Low Prolif	6.864839	2.779225885
MB-3378	ER+/HER2- Low Prolif	6.616531	2.726075021
MB-3381	ER+/HER2- Low Prolif	6.357439	2.668445714
MB-3403	ER+/HER2- Low Prolif	6.43018	2.684859123
MB-3412	ER+/HER2- Low Prolif	6.469208	2.693589099
MB-3429	ER+/HER2- Low Prolif	6.57087	2.7160844
MB-3439	ER+/HER2- Low Prolif	6.288972	2.652824212
MB-3450	ER+/HER2- Low Prolif	6.341818	2.664896475
MB-3452	ER+/HER2- Low Prolif	7.732342	2.950905449
MB-3462	ER+/HER2- Low Prolif	6.745332	2.753889453
MB-3510	ER+/HER2- Low Prolif	6.269474	2.648344408
MB-3526	ER+/HER2- Low Prolif	6.832102	2.772329514
MB-3545	ER+/HER2- Low Prolif	6.687372	2.741439373
MB-3707	ER+/HER2- Low Prolif	6.577816	2.717608653
MB-3711	ER+/HER2- Low Prolif	6.685074	2.74094353
MB-3748	ER+/HER2- Low Prolif	8.534527	3.093311199
MB-3781	ER+/HER2- Low Prolif	6.49297	2.698878544
MB-3850	ER+/HER2- Low Prolif	6.424274	2.683533426
MB-3854	ER+/HER2- Low Prolif	6.435999	2.686164102
MB-3865	ER+/HER2- Low Prolif	6.610186	2.724690867
MB-3871	ER+/HER2- Low Prolif	6.654257	2.734277587
MB-3874	ER+/HER2- Low Prolif	6.746644	2.754170037
MB-4000	ER+/HER2- Low Prolif	6.787329	2.762843946
MB-4012	ER+/HER2- Low Prolif	7.807527	2.964865653
MB-4018	ER+/HER2- Low Prolif	6.722196	2.748932608
MB-4120	ER+/HER2- Low Prolif	6.591662	2.720642267
MB-4140	ER+/HER2- Low Prolif	7.618331	2.929474971
MB-4141	ER+/HER2- Low Prolif	6.848479	2.775783611
MB-4145	ER+/HER2- Low Prolif	7.151103	2.838165783
MB-4173	ER+/HER2- Low Prolif	6.225282	2.638139192
MB-4212	ER+/HER2- Low Prolif	6.313659	2.658476343
MB-4230	ER+/HER2- Low Prolif	7.257152	2.859403487
MB-4283	ER+/HER2- Low Prolif	7.300444	2.867984209
MB-4293	ER+/HER2- Low Prolif	6.704848	2.745204626
MB-4342	ER+/HER2- Low Prolif	7.297408	2.867384117
MB-4343	ER+/HER2- Low Prolif	7.776195	2.959064397
MB-4357	ER+/HER2- Low Prolif	8.53305	3.093061502
MB-4529	ER+/HER2- Low Prolif	6.548096	2.711075473
MB-4599	ER+/HER2- Low Prolif	7.385277	2.884652033
MB-4616	ER+/HER2- Low Prolif	6.085183	2.60530065
MB-4633	ER+/HER2- Low Prolif	7.094314	2.826663187
MB-4641	ER+/HER2- Low Prolif	6.811797	2.768035442
MB-4653	ER+/HER2- Low Prolif	7.042431	2.816073523
MB-4661	ER+/HER2- Low Prolif	7.141346	2.836196019
MB-4665	ER+/HER2- Low Prolif	6.84037	2.774074364
MB-4670	ER+/HER2- Low Prolif	7.468603	2.900838413
MB-4674	ER+/HER2- Low Prolif	8.134321	3.024021924
MB-4675	ER+/HER2- Low Prolif	6.698845	2.743912371
MB-4681	ER+/HER2- Low Prolif	6.885385	2.783537326
MB-4686	ER+/HER2- Low Prolif	7.017409	2.81093845
MB-4691	ER+/HER2- Low Prolif	6.791078	2.763640603
MB-4692	ER+/HER2- Low Prolif	6.647545	2.732821638
MB-4695	ER+/HER2- Low Prolif	6.459703	2.691467835
MB-4697	ER+/HER2- Low Prolif	6.604948	2.723547203
MB-4698	ER+/HER2- Low Prolif	6.758366	2.756674482
MB-4701	ER+/HER2- Low Prolif	6.542781	2.709903982
MB-4704	ER+/HER2- Low Prolif	7.484034	2.903816113
MB-4705	ER+/HER2- Low Prolif	6.788301	2.763050537
MB-4706	ER+/HER2- Low Prolif	6.820078	2.769788239
MB-4708	ER+/HER2- Low Prolif	6.732364	2.751113181
MB-4709	ER+/HER2- Low Prolif	6.523323	2.705607065
MB-4710	ER+/HER2- Low Prolif	6.817059	2.769149469
MB-4716	ER+/HER2- Low Prolif	6.978526	2.802922343
MB-4718	ER+/HER2- Low Prolif	6.839349	2.773859009
MB-4719	ER+/HER2- Low Prolif	7.129211	2.83374242
MB-4721	ER+/HER2- Low Prolif	6.332662	2.662812079
MB-4722	ER+/HER2- Low Prolif	6.802959	2.766162394
MB-4730	ER+/HER2- Low Prolif	6.431257	2.685100742
MB-4735	ER+/HER2- Low Prolif	6.774335	2.760079332
MB-4738	ER+/HER2- Low Prolif	6.416791	2.681851994
MB-4739	ER+/HER2- Low Prolif	6.644325	2.732122643
MB-4741	ER+/HER2- Low Prolif	6.829829	2.771849458
MB-4742	ER+/HER2- Low Prolif	7.418395	2.891107088
MB-4743	ER+/HER2- Low Prolif	6.74438	2.753685825
MB-4752	ER+/HER2- Low Prolif	6.549654	2.711418695
MB-4760	ER+/HER2- Low Prolif	6.976418	2.802486483
MB-4762	ER+/HER2- Low Prolif	6.236761	2.640796974
MB-4764	ER+/HER2- Low Prolif	7.161502	2.840262199
MB-4771	ER+/HER2- Low Prolif	6.671561	2.73802436
MB-4778	ER+/HER2- Low Prolif	7.049713	2.817564525
MB-4779	ER+/HER2- Low Prolif	7.370261	2.88171571
MB-4784	ER+/HER2- Low Prolif	6.525194	2.706020795
MB-4785	ER+/HER2- Low Prolif	7.139874	2.835898615
MB-4806	ER+/HER2- Low Prolif	6.166373	2.62442216
MB-4814	ER+/HER2- Low Prolif	6.928339	2.792509522
MB-4818	ER+/HER2- Low Prolif	7.03094	2.813717583
MB-4820	ER+/HER2- Low Prolif	6.868011	2.77989235
MB-4822	ER+/HER2- Low Prolif	6.39914	2.67787803
MB-4825	ER+/HER2- Low Prolif	7.31859	2.871565726
MB-4827	ER+/HER2- Low Prolif	6.613921	2.725505813
MB-4832	ER+/HER2- Low Prolif	6.799052	2.765333604
MB-4843	ER+/HER2- Low Prolif	7.450287	2.897296002
MB-4845	ER+/HER2- Low Prolif	6.407379	2.679734329
MB-4853	ER+/HER2- Low Prolif	6.836277	2.773210855
MB-4855	ER+/HER2- Low Prolif	7.441671	2.89562661
MB-4860	ER+/HER2- Low Prolif	6.627502	2.7284652
MB-4867	ER+/HER2- Low Prolif	6.56545	2.714893898
MB-4869	ER+/HER2- Low Prolif	6.957928	2.79865775
MB-4870	ER+/HER2- Low Prolif	7.174527	2.842883721
MB-4872	ER+/HER2- Low Prolif	7.353681	2.878466594
MB-4882	ER+/HER2- Low Prolif	6.646466	2.732587447
MB-4883	ER+/HER2- Low Prolif	6.003791	2.585873756
MB-4887	ER+/HER2- Low Prolif	7.157602	2.839476325
MB-4897	ER+/HER2- Low Prolif	6.851134	2.776342803
MB-4898	ER+/HER2- Low Prolif	6.288588	2.65273612
MB-4899	ER+/HER2- Low Prolif	6.823306	2.770470917
MB-4941	ER+/HER2- Low Prolif	6.342261	2.664997249
MB-4950	ER+/HER2- Low Prolif	6.786946	2.762762534
MB-4959	ER+/HER2- Low Prolif	6.989827	2.805256749
MB-4961	ER+/HER2- Low Prolif	6.981399	2.803516167
MB-4962	ER+/HER2- Low Prolif	6.284216	2.65173277
MB-4966	ER+/HER2- Low Prolif	6.487031	2.697558333
MB-4967	ER+/HER2- Low Prolif	6.755255	2.75601023
MB-4968	ER+/HER2- Low Prolif	7.056968	2.819048468
MB-4977	ER+/HER2- Low Prolif	7.341812	2.876136172
MB-4978	ER+/HER2- Low Prolif	7.334788	2.874755268
MB-4981	ER+/HER2- Low Prolif	7.216513	2.851301899
MB-4987	ER+/HER2- Low Prolif	6.651728	2.733729176
MB-4992	ER+/HER2- Low Prolif	7.765879	2.957149229
MB-4996	ER+/HER2- Low Prolif	6.646114	2.73251104
MB-4999	ER+/HER2- Low Prolif	7.214072	2.850813822
MB-5004	ER+/HER2- Low Prolif	7.813285	2.965929239
MB-5011	ER+/HER2- Low Prolif	8.114133	3.02043695
MB-5013	ER+/HER2- Low Prolif	6.964563	2.800032832
MB-5015	ER+/HER2- Low Prolif	7.062852	2.820250866
MB-5020	ER+/HER2- Low Prolif	6.731803	2.750992958
MB-5027	ER+/HER2- Low Prolif	7.166931	2.841355465
MB-5043	ER+/HER2- Low Prolif	6.686304	2.74120895
MB-5050	ER+/HER2- Low Prolif	6.671912	2.73810026
MB-5053	ER+/HER2- Low Prolif	6.83597	2.773146066
MB-5059	ER+/HER2- Low Prolif	7.008134	2.80903036
MB-5064	ER+/HER2- Low Prolif	8.220225	3.039177883
MB-5066	ER+/HER2- Low Prolif	6.434229	2.685767284
MB-5068	ER+/HER2- Low Prolif	8.245563	3.043618003
MB-5073	ER+/HER2- Low Prolif	7.146483	2.837233423
MB-5079	ER+/HER2- Low Prolif	7.037137	2.8149886
MB-5084	ER+/HER2- Low Prolif	6.898398	2.786261367
MB-5088	ER+/HER2- Low Prolif	7.306348	2.869150471
MB-5092	ER+/HER2- Low Prolif	6.578776	2.717819191
MB-5110	ER+/HER2- Low Prolif	7.097743	2.827360337
MB-5113	ER+/HER2- Low Prolif	6.929783	2.792810176
MB-5118	ER+/HER2- Low Prolif	6.328392	2.661838968
MB-5119	ER+/HER2- Low Prolif	6.479191	2.695813688
MB-5122	ER+/HER2- Low Prolif	6.786063	2.762574824
MB-5123	ER+/HER2- Low Prolif	7.10944	2.829735925
MB-5134	ER+/HER2- Low Prolif	6.838932	2.773771045
MB-5143	ER+/HER2- Low Prolif	6.356614	2.668258485
MB-5150	ER+/HER2- Low Prolif	7.135109	2.834935469
MB-5161	ER+/HER2- Low Prolif	7.327321	2.87328582
MB-5163	ER+/HER2- Low Prolif	7.481229	2.903275292
MB-5171	ER+/HER2- Low Prolif	7.178745	2.843731652
MB-5175	ER+/HER2- Low Prolif	6.775941	2.760421313
MB-5178	ER+/HER2- Low Prolif	6.979203	2.803062295
MB-5179	ER+/HER2- Low Prolif	6.922479	2.791288772
MB-5182	ER+/HER2- Low Prolif	6.776833	2.76061122
MB-5183	ER+/HER2- Low Prolif	6.71489	2.747363766
MB-5184	ER+/HER2- Low Prolif	6.88887	2.784267353
MB-5185	ER+/HER2- Low Prolif	6.985381	2.804338806
MB-5189	ER+/HER2- Low Prolif	6.84524	2.775101124
MB-5201	ER+/HER2- Low Prolif	6.619404	2.726701325
MB-5204	ER+/HER2- Low Prolif	6.716144	2.747633163
MB-5206	ER+/HER2- Low Prolif	7.422951	2.891992845
MB-5214	ER+/HER2- Low Prolif	7.251335	2.858246626
MB-5221	ER+/HER2- Low Prolif	6.541489	2.709619065
MB-5224	ER+/HER2- Low Prolif	6.58705	2.719632501
MB-5230	ER+/HER2- Low Prolif	7.308311	2.869538028
MB-5240	ER+/HER2- Low Prolif	6.543483	2.710058766
MB-5251	ER+/HER2- Low Prolif	6.738369	2.752399434
MB-5253	ER+/HER2- Low Prolif	7.059817	2.819630787
MB-5264	ER+/HER2- Low Prolif	6.835093	2.772960968
MB-5267	ER+/HER2- Low Prolif	6.76777	2.75868054
MB-5268	ER+/HER2- Low Prolif	7.188706	2.845732102
MB-5277	ER+/HER2- Low Prolif	6.629266	2.728849142
MB-5278	ER+/HER2- Low Prolif	6.63656	2.730435628
MB-5281	ER+/HER2- Low Prolif	6.948295	2.796659007
MB-5284	ER+/HER2- Low Prolif	6.842434	2.774509614
MB-5287	ER+/HER2- Low Prolif	6.686669	2.741287704
MB-5290	ER+/HER2- Low Prolif	6.889414	2.784381275
MB-5293	ER+/HER2- Low Prolif	7.001115	2.807584704
MB-5300	ER+/HER2- Low Prolif	6.460495	2.691644708
MB-5308	ER+/HER2- Low Prolif	7.031487	2.813829819
MB-5310	ER+/HER2- Low Prolif	6.535714	2.708344853
MB-5324	ER+/HER2- Low Prolif	6.815921	2.768908614
MB-5329	ER+/HER2- Low Prolif	7.284132	2.864757066
MB-5330	ER+/HER2- Low Prolif	7.214158	2.85083102
MB-5345	ER+/HER2- Low Prolif	6.790208	2.763455768
MB-5358	ER+/HER2- Low Prolif	6.728481	2.750280843
MB-5360	ER+/HER2- Low Prolif	6.247556	2.643291928
MB-5364	ER+/HER2- Low Prolif	6.948592	2.796720673
MB-5365	ER+/HER2- Low Prolif	6.652437	2.733882943
MB-5368	ER+/HER2- Low Prolif	6.11961	2.613439714
MB-5369	ER+/HER2- Low Prolif	7.393019	2.886163621
MB-5373	ER+/HER2- Low Prolif	6.817274	2.769194969
MB-5377	ER+/HER2- Low Prolif	6.909341	2.788548116
MB-5382	ER+/HER2- Low Prolif	6.306502	2.656840014
MB-5383	ER+/HER2- Low Prolif	6.925028	2.791819904
MB-5388	ER+/HER2- Low Prolif	6.76605	2.758313838
MB-5393	ER+/HER2- Low Prolif	7.489734	2.904914482
MB-5395	ER+/HER2- Low Prolif	6.958788	2.798836056
MB-5398	ER+/HER2- Low Prolif	6.839597	2.773911322
MB-5399	ER+/HER2- Low Prolif	6.881893	2.782805461
MB-5401	ER+/HER2- Low Prolif	6.692003	2.742438092
MB-5403	ER+/HER2- Low Prolif	8.004128	3.000744239
MB-5407	ER+/HER2- Low Prolif	6.976799	2.802565271
MB-5410	ER+/HER2- Low Prolif	5.74398	2.522050726
MB-5412	ER+/HER2- Low Prolif	7.141241	2.836174807
MB-5422	ER+/HER2- Low Prolif	6.414669	2.681374823
MB-5424	ER+/HER2- Low Prolif	6.342166	2.664975639
MB-5425	ER+/HER2- Low Prolif	6.707157	2.745701373
MB-5428	ER+/HER2- Low Prolif	6.177027	2.626912637
MB-5429	ER+/HER2- Low Prolif	7.277748	2.863492097
MB-5441	ER+/HER2- Low Prolif	7.137115	2.835341019
MB-5444	ER+/HER2- Low Prolif	7.114368	2.830735602
MB-5451	ER+/HER2- Low Prolif	6.807595	2.76714521
MB-5455	ER+/HER2- Low Prolif	7.603337	2.926632737
MB-5457	ER+/HER2- Low Prolif	7.002307	2.807830315
MB-5464	ER+/HER2- Low Prolif	7.538042	2.914189833
MB-5472	ER+/HER2- Low Prolif	6.289273	2.65289326
MB-5473	ER+/HER2- Low Prolif	6.763635	2.757798807
MB-5475	ER+/HER2- Low Prolif	7.692529	2.943457977
MB-5478	ER+/HER2- Low Prolif	7.354996	2.878724557
MB-5484	ER+/HER2- Low Prolif	6.042171	2.595067014
MB-5489	ER+/HER2- Low Prolif	6.830961	2.772088555
MB-5490	ER+/HER2- Low Prolif	7.157464	2.839448509
MB-5492	ER+/HER2- Low Prolif	6.923095	2.791417145
MB-5495	ER+/HER2- Low Prolif	7.434653	2.894265408
MB-5499	ER+/HER2- Low Prolif	6.507382	2.702077246
MB-5510	ER+/HER2- Low Prolif	7.106954	2.829231361
MB-5514	ER+/HER2- Low Prolif	8.695068	3.12019731
MB-5533	ER+/HER2- Low Prolif	6.673411	2.738424359
MB-5541	ER+/HER2- Low Prolif	7.048073	2.817228867
MB-5543	ER+/HER2- Low Prolif	7.040369	2.815651045
MB-5563	ER+/HER2- Low Prolif	6.751921	2.755298024
MB-5567	ER+/HER2- Low Prolif	6.151094	2.620843023
MB-5571	ER+/HER2- Low Prolif	7.229972	2.85399006
MB-5579	ER+/HER2- Low Prolif	7.367212	2.881118758
MB-5580	ER+/HER2- Low Prolif	6.502842	2.701070371
MB-5582	ER+/HER2- Low Prolif	6.657047	2.734882354
MB-5583	ER+/HER2- Low Prolif	6.906771	2.788011391
MB-5589	ER+/HER2- Low Prolif	6.981773	2.803593451
MB-5591	ER+/HER2- Low Prolif	6.361328	2.669327976
MB-5596	ER+/HER2- Low Prolif	7.579204	2.922046338
MB-5597	ER+/HER2- Low Prolif	6.691037	2.742229822
MB-5599	ER+/HER2- Low Prolif	6.803167	2.766206504
MB-5601	ER+/HER2- Low Prolif	7.220482	2.852095147
MB-5603	ER+/HER2- Low Prolif	7.158891	2.839736114
MB-5614	ER+/HER2- Low Prolif	6.708604	2.746012586
MB-5617	ER+/HER2- Low Prolif	7.249471	2.857875724
MB-5620	ER+/HER2- Low Prolif	6.674133	2.738580436
MB-5626	ER+/HER2- Low Prolif	6.617867	2.726366298
MB-5635	ER+/HER2- Low Prolif	7.342975	2.876364688
MB-5640	ER+/HER2- Low Prolif	7.173688	2.842715001
MB-5642	ER+/HER2- Low Prolif	6.77513	2.760248629
MB-5645	ER+/HER2- Low Prolif	7.2581	2.859591934
MB-5656	ER+/HER2- Low Prolif	6.64326	2.731891379
MB-6001	ER+/HER2- Low Prolif	6.585234	2.719234706
MB-6006	ER+/HER2- Low Prolif	6.752658	2.755455492
MB-6014	ER+/HER2- Low Prolif	7.397213	2.886981818
MB-6016	ER+/HER2- Low Prolif	8.832898	3.142886852
MB-6017	ER+/HER2- Low Prolif	7.700204	2.944896667
MB-6018	ER+/HER2- Low Prolif	6.797672	2.765040751
MB-6019	ER+/HER2- Low Prolif	7.746435	2.953532518
MB-6021	ER+/HER2- Low Prolif	7.031487	2.813829819
MB-6024	ER+/HER2- Low Prolif	6.827206	2.771295284
MB-6029	ER+/HER2- Low Prolif	6.562853	2.714323119
MB-6030	ER+/HER2- Low Prolif	6.749722	2.754828083
MB-6042	ER+/HER2- Low Prolif	7.284388	2.864807769
MB-6050	ER+/HER2- Low Prolif	7.358879	2.879486013
MB-6051	ER+/HER2- Low Prolif	6.735061	2.751691012
MB-6065	ER+/HER2- Low Prolif	7.141437	2.836214403
MB-6069	ER+/HER2- Low Prolif	6.672709	2.738272589
MB-6082	ER+/HER2- Low Prolif	7.145237	2.836981865
MB-6083	ER+/HER2- Low Prolif	7.174115	2.842800872
MB-6092	ER+/HER2- Low Prolif	6.627502	2.7284652
MB-6103	ER+/HER2- Low Prolif	6.894646	2.78547648
MB-6107	ER+/HER2- Low Prolif	7.243147	2.856616655
MB-6108	ER+/HER2- Low Prolif	7.341438	2.876062678
MB-6118	ER+/HER2- Low Prolif	7.182107	2.844407147
MB-6125	ER+/HER2- Low Prolif	6.694148	2.742900448
MB-6138	ER+/HER2- Low Prolif	6.613971	2.72551672
MB-6147	ER+/HER2- Low Prolif	6.927027	2.792236297
MB-6167	ER+/HER2- Low Prolif	6.845788	2.775216616
MB-6168	ER+/HER2- Low Prolif	7.287038	2.865332514
MB-6171	ER+/HER2- Low Prolif	6.604603	2.723471844
MB-6185	ER+/HER2- Low Prolif	6.634493	2.729986221
MB-6190	ER+/HER2- Low Prolif	6.754862	2.755926296
MB-6194	ER+/HER2- Low Prolif	6.436386	2.686250849
MB-6195	ER+/HER2- Low Prolif	6.820693	2.769918328
MB-6204	ER+/HER2- Low Prolif	6.349017	2.666533241
MB-6207	ER+/HER2- Low Prolif	6.749007	2.75467525
MB-6211	ER+/HER2- Low Prolif	7.163673	2.840699484
MB-6212	ER+/HER2- Low Prolif	6.654511	2.734332655
MB-6214	ER+/HER2- Low Prolif	6.659488	2.735411263
MB-6218	ER+/HER2- Low Prolif	6.829057	2.771686376
MB-6225	ER+/HER2- Low Prolif	6.288668	2.652754473
MB-6229	ER+/HER2- Low Prolif	6.413338	2.681075443
MB-6231	ER+/HER2- Low Prolif	7.511884	2.909174785
MB-6232	ER+/HER2- Low Prolif	6.310144	2.657672928
MB-6233	ER+/HER2- Low Prolif	6.819542	2.769674851
MB-6234	ER+/HER2- Low Prolif	6.998009	2.80694452
MB-6238	ER+/HER2- Low Prolif	6.878419	2.782077001
MB-6253	ER+/HER2- Low Prolif	6.295011	2.654208899
MB-6254	ER+/HER2- Low Prolif	6.306063	2.656739583
MB-6256	ER+/HER2- Low Prolif	7.576132	2.921461467
MB-6308	ER+/HER2- Low Prolif	6.408648	2.680020031
MB-6319	ER+/HER2- Low Prolif	7.023723	2.812235949
MB-7003	ER+/HER2- Low Prolif	6.990814	2.805460451
MB-7004	ER+/HER2- Low Prolif	6.563193	2.714397858
MB-7005	ER+/HER2- Low Prolif	6.245903	2.642910164
MB-7006	ER+/HER2- Low Prolif	6.716854	2.74778567
MB-7010	ER+/HER2- Low Prolif	6.843494	2.774733093
MB-7013	ER+/HER2- Low Prolif	7.473152	2.901716866
MB-7019	ER+/HER2- Low Prolif	6.541678	2.709660748
MB-7026	ER+/HER2- Low Prolif	6.5246	2.705889458
MB-7029	ER+/HER2- Low Prolif	6.925476	2.791913234
MB-7032	ER+/HER2- Low Prolif	6.29358	2.653880904
MB-7034	ER+/HER2- Low Prolif	6.422778	2.683197431
MB-7037	ER+/HER2- Low Prolif	6.70969	2.746246113
MB-7040	ER+/HER2- Low Prolif	6.712562	2.746863508
MB-7041	ER+/HER2- Low Prolif	6.560223	2.713744857
MB-7043	ER+/HER2- Low Prolif	7.409891	2.889452321
MB-7044	ER+/HER2- Low Prolif	6.693405	2.742740311
MB-7056	ER+/HER2- Low Prolif	6.711463	2.746627287
MB-7057	ER+/HER2- Low Prolif	7.339663	2.875713823
MB-7058	ER+/HER2- Low Prolif	6.399555	2.677971589
MB-7060	ER+/HER2- Low Prolif	6.785671	2.762491483
MB-7061	ER+/HER2- Low Prolif	6.72378	2.749272521
MB-7062	ER+/HER2- Low Prolif	6.945047	2.795984458
MB-7063	ER+/HER2- Low Prolif	6.670937	2.737889417
MB-7066	ER+/HER2- Low Prolif	7.427494	2.892875535
MB-7074	ER+/HER2- Low Prolif	6.769603	2.75907123
MB-7076	ER+/HER2- Low Prolif	8.217565	3.038710963
MB-7077	ER+/HER2- Low Prolif	6.475527	2.694997609
MB-7080	ER+/HER2- Low Prolif	6.756314	2.756236379
MB-7085	ER+/HER2- Low Prolif	6.725213	2.749579961
MB-7091	ER+/HER2- Low Prolif	6.632423	2.729536021
MB-7093	ER+/HER2- Low Prolif	7.223474	2.852692842
MB-7101	ER+/HER2- Low Prolif	6.725959	2.749739985
MB-7106	ER+/HER2- Low Prolif	7.329023	2.873620892
MB-7113	ER+/HER2- Low Prolif	6.497314	2.699843429
MB-7118	ER+/HER2- Low Prolif	6.213168	2.635329064
MB-7123	ER+/HER2- Low Prolif	6.86155	2.778534513
MB-7132	ER+/HER2- Low Prolif	7.314934	2.870844848
MB-7137	ER+/HER2- Low Prolif	6.866852	2.77964887
MB-7141	ER+/HER2- Low Prolif	6.640415	2.731273407
MB-7162	ER+/HER2- Low Prolif	6.517641	2.704349889
MB-7163	ER+/HER2- Low Prolif	6.71798	2.748027501
MB-7164	ER+/HER2- Low Prolif	6.793934	2.764247203
MB-7167	ER+/HER2- Low Prolif	6.806752	2.766966547
MB-7168	ER+/HER2- Low Prolif	6.475527	2.694997609
MB-7185	ER+/HER2- Low Prolif	5.751251	2.523875802
MB-7195	ER+/HER2- Low Prolif	6.533998	2.707966013
MB-7212	ER+/HER2- Low Prolif	6.935647	2.794030472
MB-7215	ER+/HER2- Low Prolif	6.570292	2.715957489
MB-7216	ER+/HER2- Low Prolif	7.467702	2.900664358
MB-7217	ER+/HER2- Low Prolif	6.755945	2.756157583
MB-7218	ER+/HER2- Low Prolif	6.170714	2.62543743
MB-7219	ER+/HER2- Low Prolif	5.825988	2.54250273
MB-7220	ER+/HER2- Low Prolif	6.750446	2.754982824
MB-7228	ER+/HER2- Low Prolif	6.337681	2.663955045
MB-7231	ER+/HER2- Low Prolif	8.32649	3.057708461
MB-7232	ER+/HER2- Low Prolif	7.059197	2.819504083
MB-7233	ER+/HER2- Low Prolif	6.415853	2.681641087
MB-7235	ER+/HER2- Low Prolif	6.725213	2.749579961
MB-7236	ER+/HER2- Low Prolif	8.758394	3.130666351
MB-7241	ER+/HER2- Low Prolif	6.259113	2.645958222
MB-7243	ER+/HER2- Low Prolif	7.207344	2.849467706
MB-7244	ER+/HER2- Low Prolif	6.050836	2.597134483
MB-7249	ER+/HER2- Low Prolif	7.273884	2.862725919
MB-7264	ER+/HER2- Low Prolif	7.894442	2.980837296
MB-7276	ER+/HER2- Low Prolif	7.32463	2.872755884
MB-7277	ER+/HER2- Low Prolif	7.742963	2.952885748
MB-7278	ER+/HER2- Low Prolif	7.305255	2.868934633
MB-7284	ER+/HER2- Low Prolif	5.918979	2.565348338
MB-7285	ER+/HER2- Low Prolif	6.895421	2.785638638
MB-7289	ER+/HER2- Low Prolif	6.830974	2.772091301
MB-7293	ER+/HER2- Low Prolif	6.723419	2.74919506
MB-7295	ER+/HER2- Low Prolif	7.170337	2.842040926
MB-0113	HER2+	7.096081	2.827022478
MB-0129	HER2+	8.517037	3.090351617
MB-0130	HER2+	6.84083	2.774171378
MB-0148	HER2+	7.157664	2.839488821
MB-0152	HER2+	7.850011	2.972694676
MB-0165	HER2+	7.692053	2.943368703
MB-0201	HER2+	7.736826	2.951741828
MB-0220	HER2+	7.225911	2.853179486
MB-0225	HER2+	6.778863	2.761043314
MB-0230	HER2+	7.438049	2.894924252
MB-0236	HER2+	7.071707	2.822058501
MB-0291	HER2+	7.375272	2.882696257
MB-0294	HER2+	7.089683	2.825721122
MB-0307	HER2+	6.941131	2.795170757
MB-0314	HER2+	7.889334	2.979903516
MB-0346	HER2+	7.241942	2.856376622
MB-0361	HER2+	6.960098	2.79910762
MB-0371	HER2+	6.956136	2.798286139
MB-0373	HER2+	6.409636	2.680242429
MB-0378	HER2+	7.137956	2.835511008
MB-0381	HER2+	7.012416	2.809911584
MB-0389	HER2+	6.739062	2.752547799
MB-0395	HER2+	6.689533	2.741905499
MB-0421	HER2+	7.106913	2.829223039
MB-0434	HER2+	7.917136	2.984978634
MB-0438	HER2+	7.965923	2.993841534
MB-0462	HER2+	7.260435	2.860055988
MB-0465	HER2+	7.478074	2.902666748
MB-0467	HER2+	7.065135	2.820717128
MB-0479	HER2+	8.033892	3.006099067
MB-0482	HER2+	6.951443	2.797312488
MB-0552	HER2+	6.788686	2.763132357
MB-0593	HER2+	6.659471	2.73540758
MB-0615	HER2+	7.728901	2.950263287
MB-0656	HER2+	9.35918	3.226382134
MB-0662	HER2+	7.088732	2.825527588
MB-0663	HER2+	7.002	2.807767062
MB-0895	HER2+	7.018587	2.811180613
MB-2513	HER2+	7.051644	2.817959642
MB-2517	HER2+	7.943553	2.989784442
MB-2626	HER2+	6.147096	2.619905016
MB-2632	HER2+	6.703533	2.744921648
MB-2735	HER2+	7.595694	2.925181786
MB-2742	HER2+	6.400224	2.678122399
MB-2758	HER2+	7.827173	2.968491332
MB-2786	HER2+	6.493624	2.699023851
MB-2844	HER2+	6.667337	2.73711065
MB-2847	HER2+	7.847697	2.97226934
MB-2895	HER2+	7.509112	2.90864231
MB-2923	HER2+	7.631791	2.932021663
MB-2964	HER2+	6.759695	2.756958153
MB-2983	HER2+	6.949884	2.796988898
MB-2984	HER2+	6.79448	2.764363142
MB-2994	HER2+	6.206245	2.63372065
MB-3025	HER2+	8.838227	3.143756986
MB-3103	HER2+	6.534637	2.708107096
MB-3122	HER2+	7.281183	2.864172869
MB-3272	HER2+	7.589297	2.923966254
MB-3329	HER2+	6.969912	2.801140441
MB-3355	HER2+	6.858224	2.777835026
MB-3360	HER2+	6.443135	2.687762823
MB-3361	HER2+	6.520866	2.705063573
MB-3379	HER2+	6.017396	2.589139302
MB-3382	HER2+	6.320394	2.660014496
MB-3386	HER2+	7.021378	2.811754198
MB-3435	HER2+	7.170337	2.842040926
MB-3467	HER2+	6.923975	2.791600516
MB-3470	HER2+	7.345195	2.876800792
MB-3488	HER2+	8.101304	3.018154145
MB-3497	HER2+	6.982191	2.803679823
MB-3528	HER2+	7.341891	2.876151696
MB-3606	HER2+	7.602749	2.926521162
MB-3866	HER2+	7.757632	2.95561634
MB-3978	HER2+	7.195725	2.847140052
MB-4127	HER2+	8.281133	3.049828166
MB-4270	HER2+	7.56806	2.919923526
MB-4276	HER2+	7.381621	2.883937666
MB-4643	HER2+	7.40896	2.889271045
MB-4644	HER2+	6.974372	2.802063317
MB-4663	HER2+	8.154238	3.027550066
MB-4688	HER2+	7.133265	2.834562571
MB-4724	HER2+	8.257739	3.04574682
MB-4725	HER2+	7.475898	2.902246885
MB-4729	HER2+	6.911082	2.788911597
MB-4731	HER2+	8.602651	3.10478131
MB-4745	HER2+	8.393606	3.069290744
MB-4763	HER2+	7.908354	2.983377452
MB-4796	HER2+	6.779803	2.761243354
MB-4846	HER2+	6.466744	2.693039499
MB-4858	HER2+	7.416635	2.89076477
MB-4866	HER2+	6.746994	2.754244879
MB-4871	HER2+	8.912475	3.155826125
MB-4878	HER2+	6.668696	2.737404684
MB-4879	HER2+	8.595993	3.103664308
MB-4886	HER2+	7.420304	2.891478293
MB-4896	HER2+	7.127591	2.833414554
MB-4904	HER2+	7.851554	2.972978224
MB-4908	HER2+	6.819116	2.769584727
MB-4929	HER2+	7.18925	2.845841273
MB-4930	HER2+	6.44045	2.687161494
MB-4935	HER2+	7.753333	2.954816629
MB-4952	HER2+	7.337258	2.875241016
MB-5019	HER2+	7.519338	2.910605653
MB-5054	HER2+	7.657481	2.936869882
MB-5062	HER2+	6.555244	2.712649482
MB-5063	HER2+	9.142364	3.19256726
MB-5078	HER2+	9.679056	3.274866348
MB-5114	HER2+	7.336727	2.875136603
MB-5120	HER2+	7.717055	2.948050388
MB-5147	HER2+	7.185372	2.84506285
MB-5164	HER2+	7.406708	2.888832462
MB-5166	HER2+	7.295225	2.866952475
MB-5172	HER2+	7.384022	2.884406851
MB-5174	HER2+	7.85054	2.972791893
MB-5195	HER2+	7.179902	2.843964153
MB-5199	HER2+	7.518866	2.91051509
MB-5212	HER2+	7.377283	2.88308958
MB-5213	HER2+	8.060554	3.010878998
MB-5229	HER2+	7.464972	2.900136849
MB-5231	HER2+	8.143802	3.025702486
MB-5238	HER2+	7.491746	2.905301987
MB-5259	HER2+	7.758345	2.955748931
MB-5296	HER2+	7.65057	2.935567239
MB-5312	HER2+	7.364335	2.880555256
MB-5315	HER2+	7.544586	2.915441737
MB-5318	HER2+	6.770625	2.759289016
MB-5327	HER2+	8.113406	3.020307684
MB-5331	HER2+	6.977337	2.802676516
MB-5351	HER2+	7.712646	2.947225895
MB-5366	HER2+	6.845983	2.77525771
MB-5381	HER2+	7.572094	2.920692321
MB-5409	HER2+	8.149506	3.02671261
MB-5411	HER2+	7.37622	2.882881686
MB-5414	HER2+	6.447029	2.688634473
MB-5417	HER2+	7.058033	2.819266175
MB-5418	HER2+	7.160961	2.84015321
MB-5420	HER2+	7.642485	2.934041816
MB-5426	HER2+	7.287888	2.865500788
MB-5458	HER2+	7.382542	2.884117659
MB-5459	HER2+	6.583073	2.718761196
MB-5474	HER2+	7.798641	2.96322274
MB-5483	HER2+	7.430355	2.89343114
MB-5498	HER2+	8.34525	3.060955269
MB-5535	HER2+	7.240134	2.856016399
MB-5558	HER2+	7.424272	2.892249567
MB-5593	HER2+	7.827173	2.968491332
MB-6048	HER2+	7.136391	2.835194662
MB-6049	HER2+	6.964531	2.800026203
MB-6063	HER2+	8.555655	3.096878308
MB-6113	HER2+	7.043648	2.816322814
MB-6116	HER2+	7.576612	2.921552869
MB-6131	HER2+	7.072286	2.822176618
MB-6156	HER2+	7.483639	2.903739967
MB-6157	HER2+	7.238802	2.855750955
MB-6160	HER2+	7.530612	2.912767115
MB-6182	HER2+	7.76045	2.956140311
MB-6246	HER2+	7.156941	2.839343086
MB-6314	HER2+	6.382908	2.674213854
MB-6330	HER2+	8.120184	3.021512419
MB-6334	HER2+	6.40049	2.678182357
MB-6337	HER2+	7.981409	2.996643455
MB-6358	HER2+	7.469091	2.900932675
MB-6363	HER2+	6.677302	2.739265292
MB-7001	HER2+	6.511633	2.703019391
MB-7020	HER2+	7.269974	2.861950205
MB-7027	HER2+	7.294814	2.866871193
MB-7035	HER2+	6.569606	2.71580685
MB-7059	HER2+	7.022909	2.812068741
MB-7067	HER2+	7.278703	2.863681398
MB-7068	HER2+	6.934098	2.793708226
MB-7069	HER2+	7.997887	2.999618898
MB-7073	HER2+	7.508636	2.908550855
MB-7082	HER2+	7.563354	2.919026145
MB-7088	HER2+	8.072639	3.013040377
MB-7115	HER2+	7.269974	2.861950205
MB-7128	HER2+	7.047684	2.817149239
MB-7135	HER2+	8.390799	3.068808195
MB-7143	HER2+	7.023318	2.812152759
MB-7187	HER2+	6.964531	2.800026203
MB-7250	HER2+	7.033486	2.814239908
MB-7251	HER2+	7.219187	2.851836375
MB-7256	HER2+	7.244421	2.856870389
MB-7260	HER2+	7.796222	2.962775172
MB-7273	HER2+	6.699216	2.743992269
MB-7275	HER2+	6.932911	2.79346124
MB-7279	HER2+	6.830974	2.772091301
MB-7281	HER2+	7.693857	2.943707016
MB-7291	HER2+	7.080068	2.823763217
