# Supplementary material for: Glucocorticoid receptors are required effectors of TGFβ1-induced p38 MAPK signaling to advanced cancer phenotypes in triple-negative breast cancer
Source: Breast Cancer Res. 2020 May 1;22:39. doi: 10.1186/s13058-020-01277-8 (PMC7193415; doi:10.1186/s13058-020-01277-8)
Supplement: Supplementary file 3 — Correlation between GR (NR3C1) and MAP3K5. [file 13058_2020_1277_MOESM3_ESM.csv]

Sample Id	MAP3K5: mRNA expression (RNA Seq V2 RSEM)	NR3C1: mRNA expression (RNA Seq V2 RSEM)	log2 mRNA MAP3K5 levels	log2 mRNA GR levels
TCGA-A1-A0SK-01	173.6527	394.2641	7.440061032	8.623018541
TCGA-A1-A0SP-01	669.0989	810.653	9.386075662	9.662940691
TCGA-A2-A04U-01	97.675	204.1824	6.609917445	7.673714705
TCGA-A2-A0CM-01	513.211	967.8089	9.003408283	9.918578396
TCGA-A2-A0D0-01	221.9934	711.285	7.794372975	9.474283929
TCGA-A2-A0D2-01	771.7612	643.504	9.592010705	9.329805306
TCGA-A2-A0SX-01	568.4008	2064.5472	9.150764775	11.01160969
TCGA-A2-A0T0-01	329.2858	1271.2725	8.363196489	10.31205759
TCGA-A2-A0T2-01	267.0531	658.0473	8.060982821	9.362047477
TCGA-A2-A0YE-01	1319.7085	952.1546	10.36600358	9.895052031
TCGA-A2-A1G6-01	772.1815	3728.4857	9.59279618	11.86437409
TCGA-A2-A3XT-01	342.693	1045.9743	8.420772913	10.03063169
TCGA-A2-A3XX-01	239.5682	365.0073	7.904292609	8.511781507
TCGA-A2-A3XY-01	365.9481	1028.3406	8.515495245	10.00610247
TCGA-A7-A0DA-01	383.1995	604.083	8.581951868	9.238602977
TCGA-A7-A26G-01	876.9654	2140.2556	9.776376113	11.06356739
TCGA-A7-A4SE-01	390.0694	998.3429	8.607587017	9.963391612
TCGA-A7-A6VV-01	360.3772	1418.355	8.493363929	10.47000295
TCGA-A7-A6VW-01	711.554	462.6717	9.474829437	8.853845047
TCGA-A7-A6VY-01	512.9713	601.8679	9.002734301	9.233303064
TCGA-A8-A07C-01	270.4787	911.1702	8.079371177	9.831576754
TCGA-A8-A07O-01	466.5072	744.6172	8.865755537	9.540355131
TCGA-A8-A08R-01	325.5814	1084.4553	8.346874473	10.08275487
TCGA-A8-A09X-01	629.2042	1207.9064	9.297384491	10.23829295
TCGA-AC-A2BK-01	262.8718	763.991	8.038215573	9.577411833
TCGA-AC-A2QH-01	79.1426	906.0181	6.306382557	9.823396062
TCGA-AC-A2QJ-01	170.8749	723.4292	7.416796683	9.498708021
TCGA-AC-A6IW-01	421.2722	504.6924	8.718608905	8.979260551
TCGA-AC-A7VC-01	286.592	1027.1107	8.162854528	10.00437597
TCGA-AN-A04D-01	116.038	95.5946	6.858453525	6.57885722
TCGA-AN-A0AL-01	361.9163	855.0725	8.499512275	9.739902938
TCGA-AN-A0AR-01	115.7695	99.9008	6.855111409	6.642424326
TCGA-AN-A0AT-01	329.2015	513.6927	8.362827099	9.004761762
TCGA-AN-A0G0-01	539.3127	561.2955	9.074978197	9.132616683
TCGA-AN-A0XU-01	1450.0345	712.612	10.50187151	9.476972968
TCGA-AO-A03U-01	2738.4803	3165.7003	11.41915979	11.62830897
TCGA-AO-A0J4-01	385.6988	1129.3098	8.591330847	10.1412256
TCGA-AO-A0J6-01	744.7501	1196.6554	9.540612602	10.22479204
TCGA-AO-A0JL-01	257.9789	892.5337	8.011109263	9.801762833
TCGA-AO-A124-01	872.6648	1155.5365	9.769283795	10.17434712
TCGA-AO-A128-01	587.517	1508.8195	9.198486787	10.55920451
TCGA-AO-A129-01	508.1081	650.5792	8.988991653	9.345580888
TCGA-AO-A12F-01	290.5997	737.3883	8.182889403	9.526280715
TCGA-AO-A1KR-01	169.8997	323.7458	7.408539495	8.338717666
TCGA-AQ-A04J-01	518.5655	1821.3266	9.018382417	10.83077393
TCGA-AR-A0TS-01	714.4728	2091.683	9.480735279	11.03044851
TCGA-AR-A0TU-01	428.5491	427.61	8.743316697	8.740151782
TCGA-AR-A0U4-01	932.3257	1116.1113	9.864690226	10.12426519
TCGA-AR-A1AR-01	555.8576	2554.1275	9.118571529	11.31861483
TCGA-AR-A1AY-01	543.7678	566.5473	9.086846912	9.146052599
TCGA-AR-A256-01	394.112	1742.4366	8.622461867	10.76689045
TCGA-AR-A2LR-01	374.3327	825.8625	8.548177271	9.689757793
TCGA-AR-A5QQ-01	549.4287	1427.2231	9.101788463	10.47899516
TCGA-B6-A3ZX-01	634.1665	1291.0996	9.308717859	10.33438458
TCGA-B6-A400-01	228.0779	657.0048	7.833382851	9.359760101
TCGA-B6-A402-01	123.0644	348.0033	6.94326967	8.442957177
TCGA-BH-A0B3-01	697.9557	893.7518	9.44699166	9.803730432
TCGA-BH-A0B9-01	348.6341	988.1326	8.445569877	9.948560843
TCGA-BH-A0BG-01	704.2851	1332.8305	9.460015751	10.3802776
TCGA-BH-A0BL-01	703.3563	1810.9753	9.458111892	10.82255115
TCGA-BH-A0E0-01	388.7873	706.2767	8.602837283	9.464089693
TCGA-BH-A0RX-01	412.3761	1054.1154	8.687816911	10.0418171
TCGA-BH-A0WA-01	345.8429	847.3322	8.433973029	9.726783885
TCGA-BH-A18G-01	619.375	640.625	9.274669342	9.323336289
TCGA-BH-A18V-01	236.3079	937.2773	7.884524051	9.872332132
TCGA-BH-A18V-06	397.5064	1387.062	8.634834278	10.43781656
TCGA-BH-A1EW-01	712.4371	1234.0043	9.476618836	10.26913171
TCGA-BH-A1F6-01	426.214	867.9868	8.735434172	9.761529293
TCGA-BH-A1FC-01	476.9401	907.9809	8.897664276	9.82651814
TCGA-BH-A42U-01	404.3411	1200.0497	8.659429046	10.22887844
TCGA-C8-A12V-01	512.1655	1388.0779	9.000466265	10.43887282
TCGA-C8-A131-01	1137.6323	391.7228	10.15181862	8.613689292
TCGA-C8-A1HJ-01	248.2493	727.591	7.95564584	9.506983887
TCGA-C8-A26X-01	2223.243	1207.6252	11.11844993	10.23795705
TCGA-C8-A26Y-01	867.6763	1173.933	9.761013113	10.19713436
TCGA-C8-A27B-01	665.1005	871.0519	9.377428545	9.766614871
TCGA-C8-A3M7-01	768.7008	1891.7323	9.58627836	10.88549223
TCGA-D8-A13Z-01	1730.6343	798.6505	10.75708519	9.641420489
TCGA-D8-A143-01	1037.2759	934.3806	10.01858397	9.86786651
TCGA-D8-A147-01	362.5971	1182.7174	8.502223576	10.20788968
TCGA-D8-A1JF-01	971.6646	1696.6447	9.924314599	10.72846876
TCGA-D8-A1JL-01	505.0419	1454.7455	8.980259274	10.50655107
TCGA-D8-A1XK-01	301.1337	1796.7551	8.234260359	10.81117807
TCGA-D8-A1XQ-01	297.3882	805.7245	8.216203594	9.654142815
TCGA-D8-A27F-01	947.3662	991.499	9.88777839	9.953467507
TCGA-D8-A27H-01	514.5939	1241.8043	9.007290545	10.27822212
TCGA-D8-A27M-01	600.9852	2116.6872	9.231185653	11.04759237
TCGA-E2-A14N-01	403.3947	614.6967	8.656048319	9.26373093
TCGA-E2-A14R-01	716.7259	742.4051	9.485277679	9.536062811
TCGA-E2-A14X-01	618.1115	1038.0079	9.271723296	10.01960171
TCGA-E2-A150-01	991.9061	1022.2582	9.954059742	9.99754392
TCGA-E2-A158-01	313.5978	392.0829	8.292771628	8.615014912
TCGA-E2-A1L7-01	514.3758	889.9672	9.006678959	9.797608356
TCGA-E2-A1LH-01	258.5375	773.2973	8.014229744	9.594879366
TCGA-E2-A1LL-01	701.8857	1137.7573	9.455092301	10.15197713
TCGA-E2-A1LS-01	224.2242	718.7187	7.808798183	9.489283413
TCGA-E9-A5FL-01	467.0543	1213.1783	8.867446478	10.24457588
TCGA-EW-A1OV-01	361.2869	1247.8903	8.497001134	10.2852754
TCGA-EW-A1OW-01	535.5729	757.7684	9.064939152	9.565613168
TCGA-EW-A1P4-01	1200.4556	3400.1519	10.22936633	11.73138348
TCGA-EW-A1P8-01	623.2975	633.3333	9.283777116	9.306821127
TCGA-EW-A1PB-01	687.7166	926.5295	9.425670359	9.855693101
TCGA-EW-A1PH-01	356.9885	662.464	8.47973379	9.371698247
TCGA-EW-A3U0-01	532.6205	1025.6679	9.056964147	10.00234796
TCGA-EW-A6SB-01	405.3885	667.9198	8.663161353	9.383531072
TCGA-GI-A2C9-01	436.8008	946.4017	8.770831688	9.886308855
TCGA-GM-A2DB-01	406.4131	582.4012	8.666803095	9.185869518
TCGA-GM-A2DF-01	337.8514	832.8313	8.400245023	9.70188048
TCGA-GM-A2DH-01	402.086	952.0209	8.651360294	9.894849436
TCGA-HN-A2NL-01	165.8861	344.3754	7.374049194	8.427838279
TCGA-LL-A441-01	587.8926	1101.1572	9.199408808	10.10480473
TCGA-LL-A5YO-01	434.5312	918.6287	8.763315958	9.843338047
TCGA-LL-A73Y-01	301.3724	1568.6631	8.235403489	10.61531982
TCGA-OL-A6VO-01	194.7616	277.3674	7.605565448	8.115654422
TCGA-S3-AA10-01	358.1455	815.8231	8.484402005	9.672112547
TCGA-S3-AA15-01	571.6889	1060.1458	9.159086469	10.05004697
