# Supplementary material for: Glucocorticoid receptors are required effectors of TGFβ1-induced p38 MAPK signaling to advanced cancer phenotypes in triple-negative breast cancer
Source: Breast Cancer Res. 2020 May 1;22:39. doi: 10.1186/s13058-020-01277-8 (PMC7193415; doi:10.1186/s13058-020-01277-8)
Supplement: Supplementary file 4 — Survival data 14-3-3ζ (YWHAZ). [file 13058_2020_1277_MOESM4_ESM.csv]

	Months elapsed	Lower 50th percentile	Upper 50th Percentile
MB-0284	0.00000000		0
MB-0173	3.76666667		0
MB-7186	4.86666667		0
MB-7291	6.83333333		1
MB-2964	9.60000000		1
MB-6098	10.63333330		1
MB-0664	11.06666670		1
MB-0259	11.86666670		1
MB-4360	11.86666670		1
MB-2923	14.10000000		1
MB-5318	14.16666670		1
MB-5529	14.80000000		1
MB-0361	15.06666670		1
MB-5361	15.36666670		1
MB-3497	15.50000000		1
MB-5431	15.86666670		1
MB-6157	15.86666670		1
MB-5520	16.30000000		1
MB-0874	16.60000000		1
MB-5299	16.70000000		1
MB-7198	16.73333330		1
MB-4318	17.13333330		1
MB-6327	18.26666670		1
MB-0660	18.93333330		1
MB-2632	19.10000000		1
MB-4945	20.13333330		1
MB-0346	20.43333330		1
MB-0393	20.83333330		1
MB-7269	21.16666670		1
MB-7279	21.30000000		1
MB-5173	22.13333330		1
MB-0400	22.46666670		1
MB-4878	22.46666670		1
MB-7237	23.93333330		1
MB-0538	24.10000000		1
MB-0666	24.33333330		1
MB-0653	24.80000000		1
MB-3576	24.86666670		1
MB-2742	24.90000000		1
MB-5335	25.23333330		1
MB-5126	27.30000000		1
MB-4757	27.40000000		1
MB-5120	27.80000000		1
MB-7023	27.96666670		1
MB-4729	28.00000000		1
MB-0079	28.50000000		1
MB-0268	28.50000000		1
MB-3063	28.56666670		1
MB-0120	29.06666670		1
MB-0601	29.66666670		1
MB-6200	30.06666670		1
MB-4651	30.30000000		1
MB-7054	30.43333330		1
MB-5647	30.80000000		1
MB-5390	30.93333330		1
MB-7260	31.16666670		0
MB-5485	31.80000000		1
MB-5625	32.30000000		1
MB-0358	32.86666670		0
MB-6178	33.13333330		1
MB-5229	33.96666670		1
MB-5101	34.33333330		1
MB-6145	34.33333330		1
MB-7256	34.70000000		1
MB-0615	34.76666670		0
MB-6287	35.20000000		1
MB-6226	35.36666670		1
MB-0626	35.53333330		1
MB-0459	35.60000000		1
MB-4233	36.36666670		1
MB-0385	36.43333330		1
MB-0028	36.56666670		1
MB-7027	36.96666670		1
MB-6047	37.86666670		1
MB-6358	37.86666670		1
MB-5312	37.90000000		1
MB-3329	37.96666670		1
MB-3357	38.03333330		1
MB-3556	38.03333330		1
MB-6060	38.03333330		1
MB-0392	38.13333330		1
MB-5632	38.16666670		1
MB-3706	38.80000000		1
MB-5061	39.43333330		0
MB-4871	39.80000000		1
MB-4660	39.86666670		1
MB-4792	40.63333330		1
MB-0545	41.16666670		1
MB-4591	41.16666670		1
MB-0008	41.36666670		1
MB-3275	41.53333330		1
MB-5470	42.06666670		1
MB-0882	42.36666670		1
MB-5483	42.43333330		1
MB-3028	42.56666670		1
MB-0167	43.10000000		1
MB-0264	43.10000000		1
MB-4685	43.30000000		1
MB-5213	43.40000000		1
MB-0466	43.86666670		0
MB-7149	44.63333330		1
MB-0211	44.80000000		1
MB-4731	44.86666670		1
MB-2642	45.16666670		1
MB-0434	45.50000000		1
MB-0506	45.80000000		1
MB-0350	46.06666670		1
MB-5259	46.16666670		1
MB-5481	46.36666670		1
MB-4767	47.13333330		1
MB-0165	47.63333330		1
MB-5292	48.43333330		1
MB-5540	48.43333330		1
MB-0151	49.23333330		1
MB-0292	49.43333330		1
MB-7182	49.46666670		1
MB-6026	49.73333330		1
MB-5454	50.66666670		1
MB-2728	51.40000000		1
MB-0149	51.70000000		1
MB-6022	52.06666670		1
MB-5200	52.30000000		1
MB-6194	52.46666670		1
MB-7009	54.76666670		1
MB-7207	55.73333330		1
MB-0428	55.93333330		0
MB-4601	56.26666670		1
MB-5057	56.33333330		1
MB-6071	57.40000000		1
MB-5081	58.00000000		1
MB-5463	58.13333330		1
MB-4930	58.43333330		0
MB-5119	59.76666670		0
MB-0396	60.66666670		0
MB-0649	61.43333330		0
MB-0517	61.90000000		0
MB-0452	62.80000000		0
MB-5634	62.90000000		0
MB-4148	63.03333330		0
MB-6114	66.83333330		0
MB-7014	68.70000000		0
MB-6008	69.10000000		0
MB-4956	69.30000000		0
MB-0380	69.33333330		0
MB-0662	69.80000000		0
MB-7011	70.06666670		0
MB-5401	70.16666670		0
MB-7024	70.26666670		0
MB-0197	70.73333330		0
MB-5384	71.16666670		0
MB-0446	72.26666670		0
MB-0233	72.43333330		0
MB-0590	72.46666670		0
MB-6039	73.13333330		0
MB-0483	74.46666670		0
MB-6149	74.93333330		0
MB-0610	76.70000000		0
MB-4937	77.23333330		0
MB-5115	77.40000000		0
MB-7292	78.46666670		0
MB-6135	78.60000000		0
MB-0580	79.36666670		0
MB-4986	79.80000000		0
MB-5532	79.86666670		0
MB-5166	80.73333330		0
MB-0524	80.83333330		0
MB-7294	82.73333330		0
MB-4407	83.36666670		0
MB-5424	83.53333330		0
MB-5266	83.63333330		0
MB-5086	84.23333330		0
MB-5298	84.90000000		0
MB-5334	85.40000000		0
MB-0553	85.73333330		0
MB-7051	85.93333330		0
MB-0181	85.96666670		0
MB-3526	86.06666670		0
MB-0258	86.13333330		0
MB-3536	86.23333330		0
MB-7018	86.53333330		0
MB-7063	86.60000000		0
MB-4673	87.00000000		0
MB-4324	87.23333330		0
MB-6284	88.33333330		0
MB-5549	88.93333330		0
MB-6305	89.53333330		0
MB-6146	89.60000000		0
MB-5139	89.96666670		0
MB-5123	90.30000000		0
MB-7043	91.53333330		0
MB-0421	93.00000000		0
MB-0370	93.50000000		0
MB-0884	93.66666670		0
MB-0480	94.56666670		0
MB-0287	94.73333330		0
MB-0119	95.86666670		0
MB-0652	96.63333330		0
MB-0658	97.26666670		0
MB-0378	97.30000000		0
MB-5406	97.43333330		0
MB-0163	98.10000000		0
MB-7068	98.46666670		0
MB-5432	98.50000000		0
MB-5547	98.56666670		0
MB-0609	98.70000000		0
MB-4725	98.76666670		0
MB-4655	99.00000000		0
MB-0022	99.53333330		0
MB-5258	101.06666700		0
MB-4846	101.63333300		0
MB-0418	102.06666700		0
MB-6082	102.50000000		0
MB-7130	102.96666700		0
MB-5240	103.83333300		0
MB-5435	104.00000000		0
MB-7262	104.03333300		0
MB-0178	104.46666700		0
MB-6237	105.20000000		0
MB-7083	105.46666700		0
MB-0628	105.96666700		0
MB-7052	106.13333300		0
MB-7196	107.10000000		0
MB-7065	107.86666700		0
MB-7070	108.06666700		0
MB-5636	108.30000000		0
MB-2932	108.43333300		0
MB-3355	109.00000000		0
MB-7091	110.26666700		0
MB-2792	110.76666700		0
MB-6337	110.86666700		0
MB-0519	110.96666700		0
MB-0600	111.00000000		0
MB-0623	111.06666700		0
MB-5189	111.96666700		0
MB-0439	112.13333300		0
MB-0109	112.40000000		0
MB-0869	112.40000000		0
MB-7094	113.36666700		0
MB-0176	113.43333300		0
MB-3528	113.66666700		0
MB-0123	114.23333300		0
MB-0516	114.46666700		0
MB-0427	116.10000000		0
MB-5614	116.43333300		0
MB-6225	117.86666700		0
MB-3492	118.13333300		0
MB-7089	118.90000000		0
MB-4639	119.00000000		0
MB-0574	119.80000000		0
MB-5535	120.13333300		0
MB-7036	120.43333300		0
MB-0512	121.53333300		0
MB-7053	122.13333300		0
MB-5486	123.30000000		0
MB-7086	123.53333300		0
MB-5124	124.20000000		0
MB-0328	125.60000000		0
MB-2904	125.60000000		0
MB-0201	125.70000000		0
MB-0491	125.80000000		0
MB-6302	125.86666700		0
MB-6328	126.66666700		0
MB-4991	126.86666700		0
MB-6334	128.10000000		0
MB-0510	128.40000000		0
MB-0475	130.70000000		0
MB-0371	131.13333300		0
MB-0469	131.26666700		0
MB-0550	132.33333300		0
MB-0445	132.53333300		0
MB-0479	132.76666700		0
MB-7017	135.33333300		0
MB-7127	135.33333300		0
MB-5624	136.00000000		0
MB-0901	136.16666700		0
MB-7073	137.93333300		0
MB-4682	139.53333300		0
MB-5414	140.60000000		0
MB-7174	140.76666700		0
MB-0206	141.16666700		0
MB-2858	141.56666700		0
MB-5093	142.43333300		0
MB-4626	143.00000000		0
MB-0532	143.13333300		0
MB-7189	143.60000000		0
MB-5223	144.66666700		0
MB-5017	144.93333300		0
MB-0324	144.96666700		0
MB-6030	145.36666700		0
MB-3211	145.50000000		0
MB-5604	145.63333300		0
MB-2844	146.73333300		0
MB-5388	146.93333300		0
MB-0536	147.36666700		0
MB-7160	148.06666700		0
MB-4434	148.10000000		0
MB-5447	148.86666700		0
MB-5174	151.20000000		0
MB-5208	151.90000000		0
MB-0872	152.06666700		0
MB-4770	152.06666700		0
MB-3092	152.33333300		0
MB-5291	153.53333300		0
MB-2834	153.83333300		0
MB-5427	155.73333300		0
MB-7181	157.53333300		0
MB-5145	159.23333300		0
MB-7171	160.40000000		0
MB-6312	162.76666700		0
MB-7099	163.16666700		0
MB-5327	163.53333300		0
MB-5457	164.56666700		0
MB-7263	164.96666700		0
MB-5396	165.66666700		0
MB-7205	166.03333300		0
MB-5236	166.66666700		0
MB-3123	167.43333300		0
MB-5271	167.50000000		0
MB-6048	168.20000000		0
MB-4648	168.53333300		0
MB-0336	170.63333300		0
MB-4426	170.90000000		0
MB-2969	172.90000000		0
MB-0541	174.26666700		0
MB-4126	174.80000000		0
MB-4974	176.10000000		0
MB-5433	176.36666700		0
MB-2686	177.26666700		0
MB-4317	177.90000000		0
MB-5058	178.73333300		0
MB-5228	180.73333300		0
MB-5641	181.86666700		0
MB-0262	182.26666700		0
MB-5622	182.93333300		0
MB-4171	184.70000000		0
MB-0313	184.76666700		0
MB-5205	185.30000000		0
MB-6184	185.70000000		0
MB-5530	185.93333300		0
MB-5098	186.40000000		0
MB-2993	187.03333300		0
MB-4862	187.30000000		0
MB-5502	189.73333300		0
MB-5655	191.80000000		0
MB-5239	192.13333300		0
MB-5386	192.20000000		0
MB-4011	193.16666700		0
MB-2626	193.70000000		0
MB-0528	193.96666700		0
MB-5576	194.00000000		0
MB-4935	194.20000000		0
MB-5346	194.30000000		0
MB-5653	194.60000000		0
MB-5175	194.70000000		0
MB-7267	195.36666700		0
MB-7280	195.53333300		0
MB-5638	195.70000000		0
MB-7152	195.80000000		0
MB-5195	196.86666700		0
MB-5541	200.13333300		0
MB-4236	203.70000000		0
MB-5199	204.40000000		0
MB-0236	205.03333300		0
MB-5442	205.80000000		0
MB-4408	206.56666700		0
MB-6182	208.80000000		0
MB-4564	210.43333300		0
MB-4880	210.96666700		0
MB-6011	211.13333300		0
MB-4758	211.93333300		0
MB-0225	212.20000000		0
MB-5144	213.03333300		0
MB-5014	213.36666700		0
MB-3600	214.70000000		0
MB-3021	217.56666700		0
MB-4928	220.03333300		0
MB-6223	221.93333300		0
MB-6201	222.70000000		0
MB-5197	223.83333300		0
MB-6212	224.23333300		0
MB-3781	224.56666700		0
MB-5599	224.86666700		0
MB-3842	226.06666700		0
MB-4348	226.20000000		0
MB-2963	227.83333300		0
MB-4865	229.90000000		0
MB-4906	233.86666700		0
MB-5566	234.40000000		0
MB-2827	235.66666700		0
MB-3487	237.13333300		0
MB-5497	237.50000000		0
MB-5484	238.50000000		0
MB-6079	239.16666700		0
MB-7228	239.16666700		0
MB-3389	240.70000000		0
MB-5366	243.16666700		0
MB-3300	247.00000000		0
MB-4712	249.53333300		0
MB-4762	252.10000000		0
MB-3058	254.26666700		0
MB-5049	255.30000000		0
MB-6143	255.60000000		0
MB-3025	256.00000000		0
MB-4004	256.86666700		0
MB-6069	258.13333300		0
MB-3049	259.96666700		0
MB-4281	260.03333300		0
MB-2984	261.20000000		0
MB-2929	262.86666700		0
MB-3001	263.23333300		0
MB-2927	263.70000000		0
MB-6049	264.23333300		0
MB-4621	271.86666700		0
MB-2718	278.26666700		0
MB-6029	278.36666700		0
MB-6059	278.46666700		0
MB-4809	286.06666700		0
MB-6036	287.93333300		0
MB-4332	307.93333300		0
MB-6229	0.10000000	1
MB-0627	0.76666667	0
MB-0880	1.23333333	0
MB-0125	1.26666667	0
MB-0374	1.43333333	0
MB-0148	1.76666667	0
MB-5525	2.00000000	0
MB-6092	2.30000000	1
MB-0117	2.40000000	0
MB-0522	2.50000000	0
MB-5373	2.53333333	0
MB-5475	2.53333333	1
MB-0156	2.86666667	0
MB-0285	3.36666667	0
MB-6281	3.50000000	1
MB-7078	4.16666667	1
MB-0314	4.43333333	1
MB-7087	5.06666667	1
MB-0171	5.43333333	0
MB-2954	5.50000000	1
MB-0278	5.83333333	1
MB-0417	6.26666667	1
MB-0010	7.80000000	1
MB-0581	7.86666667	1
MB-0100	8.06666667	1
MB-0189	9.06666667	1
MB-7055	9.13333333	1
MB-2850	9.43333333	1
MB-5441	9.70000000	1
MB-0424	9.83333333	1
MB-6100	10.06666670	1
MB-0164	10.83333330	0
MB-0228	10.83333330	1
MB-3363	10.86666670	1
MB-4015	11.30000000	1
MB-0354	11.60000000	1
MB-4010	11.70000000	1
MB-5378	12.26666670	1
MB-0142	12.40000000	0
MB-0134	12.93333330	1
MB-0114	13.40000000	0
MB-0514	13.40000000	0
MB-6019	13.53333330	1
MB-5296	13.80000000	1
MB-0046	14.13333330	1
MB-5328	14.20000000	1
MB-2922	14.40000000	1
MB-0877	14.43333330	1
MB-6251	14.70000000	1
MB-7258	15.06666670	1
MB-0646	15.16666670	1
MB-4033	15.20000000	1
MB-0191	15.30000000	1
MB-4354	15.36666670	1
MB-5114	15.36666670	1
MB-0582	15.53333330	1
MB-6063	15.60000000	1
MB-4146	15.63333330	1
MB-3006	15.70000000	1
MB-5452	16.16666670	1
MB-5231	16.56666670	1
MB-4417	16.70000000	1
MB-6363	16.70000000	1
MB-4649	16.83333330	1
MB-6336	17.20000000	1
MB-5482	17.66666670	1
MB-0634	17.76666670	0
MB-5590	17.83333330	0
MB-0179	17.93333330	1
MB-5157	18.23333330	1
MB-5465	18.80000000	1
MB-5559	18.83333330	1
MB-0193	19.00000000	0
MB-7148	19.00000000	1
MB-0656	19.03333330	1
MB-4982	19.16666670	1
MB-5188	19.40000000	1
MB-5472	19.56666670	1
MB-0231	19.60000000	0
MB-0643	19.73333330	1
MB-2842	19.73333330	1
MB-4733	19.73333330	1
MB-7012	19.83333330	1
MB-5100	19.90000000	1
MB-0661	20.00000000	1
MB-0221	20.20000000	1
MB-5147	20.26666670	0
MB-2900	20.66666670	1
MB-5651	21.00000000	1
MB-5635	21.06666670	1
MB-4695	21.30000000	1
MB-7251	21.56666670	1
MB-0359	21.60000000	0
MB-4769	21.70000000	1
MB-5110	21.90000000	1
MB-7159	21.93333330	1
MB-0283	22.03333330	1
MB-0269	22.23333330	0
MB-5645	22.23333330	1
MB-0020	22.40000000	1
MB-6272	22.40000000	1
MB-3272	22.66666670	1
MB-6058	22.66666670	1
MB-5365	23.03333330	1
MB-3383	23.20000000	1
MB-7238	23.26666670	1
MB-0659	23.33333330	1
MB-5492	23.36666670	1
MB-4836	23.43333330	1
MB-4721	23.73333330	1
MB-6188	23.76666670	0
MB-0507	23.80000000	0
MB-7133	23.83333330	1
MB-6085	23.90000000	0
MB-3222	23.93333330	1
MB-0204	24.30000000	1
MB-0425	24.40000000	1
MB-6190	24.63333330	1
MB-0482	24.86666670	1
MB-5558	25.03333330	0
MB-5548	25.33333330	0
MB-3435	25.43333330	1
MB-4845	25.46666670	1
MB-0650	25.53333330	0
MB-6138	25.63333330	1
MB-0549	25.96666670	0
MB-5411	26.00000000	1
MB-0401	26.26666670	1
MB-5592	26.33333330	1
MB-0333	26.56666670	1
MB-0339	26.73333330	1
MB-7135	26.73333330	1
MB-3360	26.76666670	1
MB-5076	26.86666670	1
MB-0373	27.00000000	1
MB-7288	27.06666670	1
MB-2944	27.20000000	1
MB-0472	27.40000000	0
MB-0606	27.46666670	1
MB-3488	27.46666670	1
MB-6280	27.86666670	1
MB-4000	28.06666670	1
MB-0465	28.60000000	1
MB-3103	28.73333330	1
MB-5358	28.83333330	1
MB-7283	28.86666670	1
MB-0395	29.00000000	1
MB-0616	29.03333330	1
MB-0448	29.23333330	1
MB-6317	29.23333330	1
MB-4869	29.30000000	1
MB-7122	29.90000000	1
MB-2953	30.13333330	1
MB-7111	30.16666670	1
MB-4931	30.36666670	1
MB-5102	30.36666670	1
MB-0657	30.43333330	0
MB-5429	30.70000000	1
MB-5518	30.86666670	1
MB-0897	30.96666670	1
MB-0576	31.00000000	1
MB-4350	31.06666670	1
MB-0188	31.30000000	1
MB-7030	31.33333330	1
MB-4911	31.43333330	1
MB-4711	31.46666670	1
MB-2917	31.93333330	1
MB-3057	32.03333330	1
MB-7035	32.06666670	1
MB-0636	32.63333330	1
MB-5597	32.73333330	1
MB-3453	32.83333330	1
MB-3277	32.93333330	1
MB-3547	33.00000000	1
MB-7116	33.36666670	1
MB-0621	33.56666670	0
MB-4341	33.70000000	1
MB-0422	33.80000000	1
MB-4266	33.90000000	1
MB-4282	34.10000000	0
MB-5478	34.30000000	1
MB-5543	34.43333330	1
MB-5052	34.56666670	1
MB-5426	34.63333330	1
MB-0593	34.66666670	1
MB-4671	34.70000000	1
MB-5552	34.70000000	1
MB-2758	35.00000000	1
MB-5633	35.03333330	1
MB-4715	35.23333330	1
MB-4887	35.40000000	1
MB-6224	35.46666670	1
MB-3031	35.63333330	1
MB-7252	35.70000000	1
MB-4834	36.16666670	1
MB-0035	36.26666670	1
MB-0481	36.40000000	1
MB-0494	36.63333330	1
MB-5513	36.63333330	1
MB-0485	36.76666670	1
MB-5290	36.93333330	1
MB-5138	37.00000000	1
MB-5135	37.36666670	1
MB-7106	37.50000000	1
MB-4750	37.73333330	1
MB-6187	37.76666670	1
MB-5019	37.80000000	1
MB-0564	37.93333330	1
MB-5243	38.43333330	1
MB-0129	38.56666670	1
MB-3467	38.80000000	1
MB-0112	39.16666670	1
MB-0291	39.20000000	1
MB-0464	39.30000000	1
MB-5369	39.30000000	1
MB-2847	39.53333330	1
MB-0220	39.83333330	1
MB-4929	40.00000000	1
MB-2781	40.43333330	1
MB-0319	40.70000000	1
MB-4643	41.46666670	1
MB-4855	41.46666670	1
MB-0353	41.83333330	1
MB-5620	42.06666670	1
MB-6211	42.30000000	1
MB-0309	42.33333330	1
MB-4828	42.50000000	1
MB-4374	42.56666670	1
MB-5628	42.60000000	1
MB-6192	42.63333330	1
MB-4745	42.66666670	1
MB-0108	42.70000000	1
MB-4717	42.90000000	1
MB-0306	42.96666670	1
MB-7264	42.96666670	1
MB-5315	43.03333330	1
MB-0895	43.10000000	1
MB-0453	43.13333330	1
MB-0113	43.16666670	0
MB-0398	43.20000000	1
MB-2849	43.20000000	1
MB-5137	43.26666670	0
MB-5225	43.26666670	1
MB-0185	43.83333330	1
MB-7057	43.83333330	1
MB-4802	43.90000000	1
MB-5238	44.13333330	1
MB-0594	44.23333330	0
MB-7275	44.40000000	1
MB-3060	44.60000000	1
MB-4008	44.73333330	1
MB-7296	44.73333330	1
MB-2645	44.76666670	1
MB-2771	44.83333330	1
MB-0443	45.03333330	0
MB-5434	45.16666670	1
MB-4849	45.33333330	1
MB-7005	45.33333330	0
MB-4794	45.50000000	1
MB-0177	45.60000000	1
MB-5387	45.63333330	1
MB-4827	45.70000000	1
MB-5329	45.73333330	1
MB-7208	45.93333330	1
MB-5422	46.06666670	1
MB-7013	46.43333330	0
MB-7158	46.43333330	1
MB-5313	46.53333330	1
MB-7194	46.66666670	1
MB-0454	46.83333330	1
MB-0362	47.03333330	1
MB-0631	47.43333330	1
MB-2536	47.90000000	1
MB-4908	47.90000000	1
MB-4653	48.13333330	1
MB-4886	48.16666670	1
MB-6020	48.26666670	1
MB-4686	48.43333330	1
MB-0529	48.53333330	1
MB-0542	48.60000000	1
MB-0613	48.80000000	0
MB-7039	49.20000000	1
MB-4966	49.30000000	1
MB-5425	49.46666670	1
MB-6286	49.53333330	1
MB-7281	49.53333330	1
MB-4154	49.56666670	1
MB-4001	49.66666670	1
MB-0095	49.76666670	1
MB-4912	50.00000000	1
MB-3402	50.03333330	1
MB-0451	50.06666670	0
MB-5072	50.23333330	1
MB-7004	50.46666670	0
MB-0322	50.53333330	1
MB-3436	50.76666670	1
MB-7008	50.90000000	1
MB-7250	51.00000000	1
MB-3266	51.20000000	1
MB-5490	51.20000000	1
MB-4749	51.46666670	1
MB-5338	51.66666670	1
MB-0147	51.76666670	1
MB-0551	51.96666670	1
MB-5169	51.96666670	1
MB-4484	52.30000000	1
MB-7072	52.33333330	1
MB-7212	52.50000000	1
MB-7163	52.63333330	1
MB-5033	52.73333330	1
MB-6246	52.90000000	1
MB-2643	52.96666670	1
MB-7226	53.36666670	1
MB-5255	53.56666670	0
MB-5317	53.63333330	1
MB-5350	53.63333330	1
MB-5585	53.90000000	1
MB-6080	54.10000000	1
MB-5193	54.26666670	1
MB-0143	54.33333330	1
MB-6181	54.93333330	1
MB-7225	55.00000000	1
MB-2835	55.03333330	1
MB-4298	55.10000000	1
MB-0352	55.20000000	1
MB-4222	55.23333330	1
MB-0663	55.36666670	0
MB-5577	55.40000000	1
MB-0444	55.46666670	1
MB-3386	55.63333330	1
MB-4706	55.66666670	1
MB-0162	55.76666670	0
MB-3253	55.83333330	1
MB-0632	56.50000000	0
MB-4741	56.50000000	1
MB-6204	56.76666670	1
MB-7107	56.93333330	1
MB-0397	57.23333330	0
MB-5493	57.23333330	1
MB-4820	57.30000000	1
MB-5453	57.30000000	1
MB-0226	57.63333330	0
MB-4710	57.66666670	0
MB-5311	57.66666670	1
MB-7002	57.93333330	0
MB-6179	58.46666670	1
MB-7007	58.60000000	0
MB-4941	58.63333330	1
MB-7249	58.66666670	1
MB-0203	58.76666670	1
MB-6156	58.93333330	1
MB-0405	59.06666670	1
MB-0569	59.50000000	1
MB-3510	59.60000000	1
MB-2513	59.70000000	1
MB-0155	59.80000000	0
MB-4274	59.93333330	1
MB-7253	59.96666670	1
MB-0303	60.13333330	0
MB-7128	60.26666670	0
MB-0505	60.70000000	0
MB-5273	60.86666670	0
MB-6254	60.90000000	0
MB-0384	61.10000000	0
MB-0640	61.33333330	0
MB-4381	61.46666670	0
MB-5097	61.60000000	0
MB-0511	61.70000000	0
MB-5455	61.80000000	0
MB-6133	61.80000000	0
MB-0368	61.90000000	0
MB-5039	62.13333330	0
MB-0180	62.33333330	0
MB-3470	62.53333330	0
MB-0583	62.63333330	0
MB-0372	62.76666670	0
MB-0056	62.86666670	0
MB-0410	63.00000000	0
MB-0152	63.03333330	0
MB-7227	63.20000000	0
MB-0305	63.50000000	0
MB-0404	63.50000000	0
MB-7173	63.53333330	0
MB-6006	63.56666670	0
MB-0320	63.73333330	0
MB-0288	63.80000000	0
MB-6300	63.83333330	0
MB-0906	63.86666670	0
MB-0608	63.96666670	0
MB-4704	64.00000000	0
MB-0624	64.03333330	0
MB-0366	64.23333330	0
MB-0394	64.23333330	0
MB-4654	64.30000000	0
MB-0293	64.36666670	0
MB-6306	64.60000000	0
MB-7112	64.70000000	0
MB-4896	64.86666670	0
MB-2614	64.93333330	0
MB-7050	65.13333330	0
MB-7097	65.16666670	0
MB-5177	65.23333330	0
MB-5284	65.33333330	0
MB-0577	65.40000000	0
MB-3271	65.46666670	0
MB-4224	65.50000000	0
MB-4998	65.56666670	0
MB-5491	65.83333330	0
MB-0525	65.86666670	0
MB-0131	66.63333330	0
MB-0115	66.73333330	0
MB-0500	67.46666670	0
MB-4119	67.80000000	0
MB-4670	67.80000000	0
MB-0552	68.06666670	0
MB-4351	68.13333330	0
MB-7266	68.16666670	0
MB-3361	68.20000000	0
MB-2786	68.26666670	0
MB-5279	68.76666670	0
MB-0654	69.40000000	0
MB-0081	69.50000000	0
MB-0885	69.93333330	0
MB-4934	70.23333330	0
MB-3033	70.40000000	0
MB-4790	70.46666670	0
MB-6007	70.53333330	0
MB-4938	70.60000000	0
MB-6017	70.90000000	0
MB-0248	71.00000000	0
MB-5267	71.06666670	0
MB-7032	71.46666670	0
MB-0229	71.50000000	0
MB-0501	71.50000000	0
MB-0289	71.60000000	0
MB-5580	71.63333330	0
MB-7020	71.63333330	0
MB-5116	71.76666670	0
MB-0495	71.80000000	0
MB-7040	71.83333330	0
MB-0390	72.20000000	0
MB-3850	72.30000000	0
MB-0175	72.36666670	0
MB-6231	72.56666670	0
MB-0345	72.66666670	0
MB-0281	72.80000000	0
MB-0294	72.90000000	0
MB-0241	73.13333330	0
MB-4814	73.46666670	0
MB-0497	73.70000000	0
MB-2669	73.70000000	0
MB-3046	73.83333330	0
MB-7010	74.03333330	0
MB-4687	74.10000000	0
MB-0429	74.46666670	0
MB-0592	74.56666670	0
MB-5404	74.73333330	0
MB-6230	74.80000000	0
MB-7034	75.10000000	0
MB-4993	75.23333330	0
MB-0159	75.30000000	0
MB-0050	75.33333330	0
MB-3752	75.33333330	0
MB-3104	75.36666670	0
MB-0639	75.40000000	0
MB-0436	75.50000000	0
MB-5295	75.70000000	0
MB-6263	75.86666670	0
MB-5275	75.96666670	0
MB-7199	76.00000000	0
MB-4716	76.13333330	0
MB-4818	76.23333330	0
MB-0414	76.63333330	0
MB-0420	76.73333330	0
MB-7029	76.86666670	0
MB-0586	77.23333330	0
MB-5185	77.46666670	0
MB-6101	77.50000000	0
MB-6150	77.66666670	0
MB-5280	77.86666670	0
MB-7015	78.16666670	0
MB-4968	78.70000000	0
MB-0174	78.76666670	0
MB-6141	78.86666670	0
MB-5534	79.10000000	0
MB-6183	79.13333330	0
MB-5040	79.16666670	0
MB-5281	79.30000000	0
MB-0544	79.33333330	0
MB-4879	79.96666670	0
MB-7025	80.23333330	0
MB-6322	80.36666670	0
MB-7195	80.43333330	0
MB-5011	80.50000000	0
MB-5164	80.50000000	0
MB-0637	80.66666670	0
MB-7019	80.73333330	0
MB-7038	81.03333330	0
MB-4674	81.06666670	0
MB-4787	81.06666670	0
MB-3083	81.10000000	0
MB-0492	81.13333330	0
MB-5588	81.13333330	0
MB-0223	81.33333330	0
MB-6329	81.50000000	0
MB-4719	81.56666670	0
MB-5001	81.80000000	0
MB-2752	81.93333330	0
MB-0502	82.10000000	0
MB-0209	82.36666670	0
MB-0484	82.63333330	0
MB-5107	82.63333330	0
MB-5626	82.96666670	0
MB-4742	83.13333330	0
MB-4793	83.36666670	0
MB-4714	83.66666670	0
MB-0302	84.20000000	0
MB-0642	84.20000000	0
MB-4213	84.50000000	0
MB-0002	84.63333330	0
MB-6169	84.73333330	0
MB-5020	84.83333330	0
MB-6232	85.00000000	0
MB-6359	85.03333330	0
MB-0431	85.13333330	0
MB-4688	85.30000000	0
MB-0106	85.33333330	0
MB-7031	85.36666670	0
MB-0539	85.50000000	0
MB-7022	85.50000000	0
MB-0239	85.56666670	0
MB-0383	85.73333330	0
MB-2803	85.86666670	0
MB-0083	86.06666670	0
MB-4722	86.10000000	0
MB-7298	86.23333330	0
MB-5048	86.36666670	0
MB-7037	86.40000000	0
MB-0630	86.80000000	0
MB-7044	86.83333330	0
MB-0487	86.90000000	0
MB-5289	87.00000000	0
MB-5078	87.10000000	0
MB-0365	87.23333330	0
MB-7193	87.46666670	0
MB-3378	87.53333330	0
MB-2796	87.70000000	0
MB-5160	87.73333330	0
MB-0607	87.83333330	0
MB-0635	88.00000000	0
MB-0136	88.20000000	0
MB-0470	88.23333330	0
MB-7048	88.46666670	0
MB-7042	88.50000000	0
MB-6163	88.66666670	0
MB-4970	88.80000000	0
MB-7121	88.83333330	0
MB-4303	89.03333330	0
MB-2617	89.10000000	0
MB-2618	89.10000000	0
MB-5184	89.33333330	0
MB-0598	89.36666670	0
MB-7066	89.76666670	0
MB-7028	89.80000000	0
MB-0363	89.90000000	0
MB-0486	89.96666670	0
MB-4644	90.00000000	0
MB-4616	90.13333330	0
MB-0261	90.23333330	0
MB-4851	90.26666670	0
MB-7217	90.40000000	0
MB-0437	90.56666670	0
MB-0489	90.56666670	0
MB-5579	90.60000000	0
MB-0266	90.66666670	0
MB-5459	90.80000000	0
MB-7140	90.80000000	0
MB-6257	91.00000000	0
MB-7079	91.06666670	0
MB-5584	91.10000000	0
MB-0343	91.13333330	0
MB-7003	91.23333330	0
MB-7080	91.23333330	0
MB-0587	91.26666670	0
MB-5064	91.50000000	0
MB-0194	91.60000000	0
MB-4822	91.63333330	0
MB-0257	91.73333330	0
MB-6283	92.40000000	0
MB-5593	92.50000000	0
MB-3754	92.73333330	0
MB-0579	92.76666670	0
MB-0617	92.96666670	0
MB-0644	93.30000000	0
MB-0170	93.36666670	0
MB-5196	94.03333330	0
MB-0234	94.23333330	0
MB-0619	94.23333330	0
MB-5066	94.70000000	0
MB-7045	94.93333330	0
MB-5403	95.73333330	0
MB-4630	95.83333330	0
MB-7062	95.86666670	0
MB-5326	96.20000000	0
MB-7061	96.76666670	0
MB-4289	96.83333330	0
MB-0406	96.90000000	0
MB-0389	96.96666670	0
MB-5201	96.96666670	0
MB-7287	96.96666670	0
MB-7000	97.40000000	0
MB-0388	97.56666670	0
MB-7200	97.60000000	0
MB-2749	97.76666670	0
MB-0558	97.83333330	0
MB-7082	98.26666670	0
MB-0097	98.70000000	0
MB-4270	98.70000000	0
MB-3037	98.83333330	0
MB-5332	98.83333330	0
MB-3854	99.23333330	0
MB-0455	99.33333330	0
MB-4797	99.36666670	0
MB-5468	99.36666670	0
MB-5224	99.40000000	0
MB-3252	99.70000000	0
MB-0402	99.73333330	0
MB-4996	99.76666670	0
MB-5278	99.96666670	0
MB-5368	100.13333300	0
MB-4250	100.16666700	0
MB-6288	100.30000000	0
MB-3110	100.73333300	0
MB-0440	100.83333300	0
MB-3978	100.86666700	0
MB-0503	101.23333300	0
MB-2939	101.26666700	0
MB-7077	101.26666700	0
MB-5408	101.40000000	0
MB-4779	101.56666700	0
MB-0408	101.83333300	0
MB-0618	101.90000000	0
MB-0490	101.96666700	0
MB-7041	101.96666700	0
MB-5377	102.00000000	0
MB-7049	102.03333300	0
MB-5253	102.06666700	0
MB-7071	102.06666700	0
MB-4763	102.10000000	0
MB-5322	102.30000000	0
MB-3490	102.40000000	0
MB-0641	102.56666700	0
MB-7144	102.63333300	0
MB-7001	102.70000000	0
MB-4925	102.76666700	0
MB-5562	102.96666700	0
MB-5510	103.10000000	0
MB-0068	103.13333300	0
MB-0442	103.46666700	0
MB-3417	103.46666700	0
MB-0638	103.76666700	0
MB-5629	103.80000000	0
MB-0048	103.83333300	0
MB-7102	104.10000000	0
MB-0419	104.30000000	0
MB-0166	104.40000000	0
MB-0611	104.53333300	0
MB-5652	104.66666700	0
MB-5308	104.76666700	0
MB-7067	105.00000000	0
MB-0467	105.60000000	0
MB-4018	105.66666700	0
MB-0432	105.80000000	0
MB-4003	106.56666700	0
MB-5399	106.80000000	0
MB-5417	107.06666700	0
MB-0596	107.10000000	0
MB-4692	107.26666700	0
MB-5214	107.36666700	0
MB-0471	107.46666700	0
MB-5402	107.76666700	0
MB-2724	108.06666700	0
MB-5256	108.06666700	0
MB-7074	108.16666700	0
MB-7154	108.46666700	0
MB-5018	108.60000000	0
MB-3437	108.76666700	0
MB-0064	108.93333300	0
MB-7285	109.00000000	0
MB-0184	109.03333300	0
MB-0139	109.20000000	0
MB-6318	109.23333300	0
MB-4634	109.60000000	0
MB-7090	109.76666700	0
MB-0527	109.83333300	0
MB-7006	109.93333300	0
MB-0578	110.10000000	0
MB-7085	110.10000000	0
MB-5477	110.46666700	0
MB-0435	110.53333300	0
MB-2977	110.60000000	0
MB-3606	110.63333300	0
MB-5150	110.83333300	0
MB-4800	110.93333300	0
MB-0655	111.06666700	0
MB-0474	111.10000000	0
MB-0554	111.16666700	0
MB-0150	111.20000000	0
MB-5583	111.36666700	0
MB-0304	111.53333300	0
MB-4666	111.56666700	0
MB-7229	111.60000000	0
MB-7075	111.63333300	0
MB-7026	111.70000000	0
MB-5222	111.83333300	0
MB-0227	111.86666700	0
MB-2947	112.00000000	0
MB-5251	112.46666700	0
MB-0449	112.56666700	0
MB-5176	112.63333300	0
MB-7060	112.66666700	0
MB-0620	112.80000000	0
MB-0488	112.93333300	0
MB-3530	112.96666700	0
MB-0597	113.20000000	0
MB-0537	113.56666700	0
MB-5383	113.66666700	0
MB-3379	113.83333300	0
MB-0460	114.00000000	0
MB-4357	114.03333300	0
MB-0508	114.33333300	0
MB-4140	114.50000000	0
MB-5330	114.53333300	0
MB-0605	114.60000000	0
MB-7069	114.60000000	0
MB-0154	114.76666700	0
MB-0157	114.76666700	0
MB-3007	114.90000000	0
MB-5121	114.90000000	0
MB-0509	115.30000000	0
MB-4230	115.60000000	0
MB-6124	115.63333300	0
MB-7095	115.63333300	0
MB-0585	115.70000000	0
MB-5152	115.93333300	0
MB-5382	116.23333300	0
MB-5261	116.46666700	0
MB-5464	116.53333300	0
MB-7084	116.53333300	0
MB-0135	116.63333300	0
MB-2790	116.93333300	0
MB-7056	117.00000000	0
MB-0513	117.03333300	0
MB-7109	117.53333300	0
MB-4959	117.56666700	0
MB-5405	117.60000000	0
MB-4873	117.66666700	0
MB-5563	117.66666700	0
MB-5575	117.66666700	0
MB-4898	117.90000000	0
MB-4697	118.00000000	0
MB-2760	118.03333300	0
MB-0124	118.20000000	0
MB-0584	118.20000000	0
MB-6207	118.30000000	0
MB-5183	118.53333300	0
MB-5022	118.60000000	0
MB-5215	118.70000000	0
MB-5370	119.30000000	0
MB-0614	119.33333300	0
MB-7059	119.33333300	0
MB-4598	119.36666700	0
MB-0591	119.46666700	0
MB-4368	119.46666700	0
MB-4669	119.46666700	0
MB-0588	119.73333300	0
MB-3452	119.86666700	0
MB-0907	119.96666700	0
MB-0463	120.56666700	0
MB-7161	121.53333300	0
MB-4785	121.66666700	0
MB-4607	121.73333300	0
MB-0603	121.96666700	0
MB-0272	122.00000000	0
MB-0146	122.16666700	0
MB-0215	122.20000000	0
MB-4737	122.20000000	0
MB-0116	122.26666700	0
MB-7092	122.40000000	0
MB-5104	122.50000000	0
MB-7058	122.50000000	0
MB-0301	122.70000000	0
MB-0348	122.70000000	0
MB-0168	122.76666700	0
MB-4602	122.80000000	0
MB-6167	122.80000000	0
MB-7104	122.83333300	0
MB-7138	123.00000000	0
MB-0599	123.26666700	0
MB-7114	123.26666700	0
MB-6107	123.33333300	0
MB-7088	123.53333300	0
MB-5605	123.70000000	0
MB-5499	123.73333300	0
MB-3254	123.90000000	0
MB-5287	124.00000000	0
MB-7096	124.00000000	0
MB-0534	124.10000000	0
MB-4024	124.10000000	0
MB-4942	124.13333300	0
MB-5331	124.13333300	0
MB-7101	124.26666700	0
MB-6113	124.56666700	0
MB-5389	124.76666700	0
MB-4760	124.80000000	0
MB-5521	124.80000000	0
MB-7185	125.03333300	0
MB-5109	125.06666700	0
MB-4752	125.26666700	0
MB-0342	125.33333300	0
MB-5122	125.70000000	0
MB-5364	125.76666700	0
MB-0589	125.80000000	0
MB-7093	125.83333300	0
MB-5473	125.90000000	0
MB-5656	126.40000000	0
MB-3824	126.46666700	0
MB-4529	126.46666700	0
MB-4323	126.63333300	0
MB-7289	126.66666700	0
MB-0111	127.10000000	0
MB-4701	127.53333300	0
MB-0126	127.63333300	0
MB-6256	127.83333300	0
MB-5143	127.93333300	0
MB-0667	128.00000000	0
MB-5617	128.20000000	0
MB-4796	128.26666700	0
MB-0202	128.36666700	0
MB-5043	128.36666700	0
MB-7119	128.36666700	0
MB-5288	128.40000000	0
MB-2624	128.53333300	0
MB-4353	128.53333300	0
MB-0575	128.56666700	0
MB-7150	128.96666700	0
MB-4904	129.23333300	0
MB-4858	129.33333300	0
MB-0468	129.60000000	0
MB-4805	129.80000000	0
MB-0381	130.20000000	0
MB-4801	130.36666700	0
MB-0476	130.43333300	0
MB-0504	130.46666700	0
MB-4967	130.70000000	0
MB-0200	130.86666700	0
MB-0496	130.90000000	0
MB-0071	131.00000000	0
MB-0218	131.06666700	0
MB-0426	131.10000000	0
MB-4730	131.30000000	0
MB-5221	131.30000000	0
MB-3121	131.33333300	0
MB-7132	131.60000000	0
MB-2774	131.66666700	0
MB-0499	131.90000000	0
MB-0036	132.03333300	0
MB-0127	132.06666700	0
MB-0099	132.10000000	0
MB-4276	132.20000000	0
MB-0478	132.30000000	0
MB-0360	132.56666700	0
MB-0462	132.76666700	0
MB-2708	133.23333300	0
MB-2730	133.73333300	0
MB-5182	134.26666700	0
MB-0377	134.36666700	0
MB-3838	134.46666700	0
MB-0458	134.50000000	0
MB-5140	134.73333300	0
MB-7131	134.73333300	0
MB-6314	134.83333300	0
MB-0438	135.16666700	0
MB-6001	135.30000000	0
MB-0379	135.66666700	0
MB-2821	136.06666700	0
MB-0412	136.16666700	0
MB-3382	136.23333300	0
MB-0382	136.46666700	0
MB-7113	136.70000000	0
MB-3167	136.93333300	0
MB-0399	137.10000000	0
MB-7123	137.66666700	0
MB-0128	137.80000000	0
MB-5623	137.80000000	0
MB-0172	138.10000000	0
MB-0386	138.13333300	0
MB-3403	138.33333300	0
MB-7145	138.33333300	0
MB-7141	138.56666700	0
MB-0122	138.90000000	0
MB-0423	138.93333300	0
MB-0411	139.16666700	0
MB-4017	139.30000000	0
MB-5044	139.43333300	0
MB-4395	139.60000000	0
MB-7124	139.60000000	0
MB-0526	139.63333300	0
MB-0413	140.06666700	0
MB-7162	140.20000000	0
MB-4593	140.23333300	0
MB-7081	140.23333300	0
MB-6330	140.33333300	0
MB-0000	140.50000000	0
MB-3002	140.56666700	0
MB-7118	140.56666700	0
MB-0102	140.76666700	0
MB-0060	140.86666700	0
MB-0403	141.00000000	0
MB-7167	141.03333300	0
MB-4832	141.73333300	0
MB-7115	141.73333300	0
MB-5191	142.16666700	0
MB-0367	142.43333300	0
MB-0391	142.46666700	0
MB-0235	142.56666700	0
MB-7076	142.66666700	0
MB-7153	142.80000000	0
MB-0375	143.16666700	0
MB-6018	143.16666700	0
MB-0160	143.53333300	0
MB-6016	143.53333300	0
MB-0369	144.33333300	0
MB-0199	144.40000000	0
MB-6012	144.43333300	0
MB-7151	144.43333300	0
MB-0205	144.46666700	0
MB-0192	144.63333300	0
MB-0904	144.70000000	0
MB-0198	144.76666700	0
MB-0210	144.93333300	0
MB-0169	145.43333300	0
MB-2750	145.43333300	0
MB-4784	145.73333300	0
MB-0195	146.00000000	0
MB-0349	146.03333300	0
MB-4724	146.06666700	0
MB-3062	146.36666700	0
MB-7046	146.40000000	0
MB-4709	146.76666700	0
MB-7187	146.83333300	0
MB-0214	146.90000000	0
MB-7165	147.16666700	0
MB-0145	147.66666700	0
MB-6218	147.76666700	0
MB-4141	147.83333300	0
MB-0140	147.93333300	0
MB-0101	148.03333300	0
MB-0153	148.56666700	0
MB-4641	148.56666700	0
MB-3341	148.76666700	0
MB-5385	148.80000000	0
MB-7243	148.80000000	0
MB-7172	149.30000000	0
MB-0891	149.40000000	0
MB-5305	149.43333300	0
MB-3008	149.60000000	0
MB-3079	149.60000000	0
MB-2846	149.70000000	0
MB-0244	149.73333300	0
MB-0243	149.76666700	0
MB-7155	149.76666700	0
MB-0571	149.86666700	0
MB-4732	149.86666700	0
MB-5060	150.10000000	0
MB-5428	150.46666700	0
MB-7168	150.50000000	0
MB-0138	150.56666700	0
MB-4876	150.60000000	0
MB-4950	150.60000000	0
MB-5053	150.60000000	0
MB-2772	150.73333300	0
MB-0133	151.00000000	0
MB-5526	151.06666700	0
MB-0311	151.16666700	0
MB-0317	151.66666700	0
MB-6308	151.93333300	0
MB-0144	152.06666700	0
MB-0121	152.20000000	0
MB-0253	152.30000000	0
MB-0344	152.93333300	0
MB-6344	152.93333300	0
MB-4744	153.00000000	0
MB-0093	153.20000000	0
MB-5310	153.30000000	0
MB-0130	153.56666700	0
MB-5571	153.86666700	0
MB-6125	153.90000000	0
MB-0062	153.96666700	0
MB-5393	154.00000000	0
MB-5553	154.50000000	0
MB-6319	154.70000000	0
MB-0543	154.76666700	0
MB-5591	155.36666700	0
MB-7170	155.40000000	0
MB-7100	156.33333300	0
MB-5642	156.80000000	0
MB-4872	157.10000000	0
MB-0066	157.43333300	0
MB-0110	157.50000000	0
MB-6271	157.73333300	0
MB-4859	157.80000000	0
MB-5413	157.83333300	0
MB-0107	158.03333300	0
MB-5533	158.03333300	0
MB-3295	158.53333300	0
MB-7286	158.63333300	0
MB-5511	158.96666700	0
MB-2851	159.00000000	0
MB-3476	159.06666700	0
MB-6097	159.70000000	0
MB-5306	159.73333300	0
MB-2769	160.00000000	0
MB-0054	160.30000000	0
MB-4173	160.33333300	0
MB-0059	160.90000000	0
MB-0053	161.06666700	0
MB-5360	161.13333300	0
MB-4739	161.66666700	0
MB-0559	161.76666700	0
MB-2933	161.93333300	0
MB-5446	162.83333300	0
MB-0573	163.20000000	0
MB-4264	163.20000000	0
MB-2613	163.40000000	0
MB-7201	163.43333300	0
MB-0039	163.53333300	0
MB-0005	163.70000000	0
MB-2705	163.73333300	0
MB-0531	163.86666700	0
MB-6083	164.03333300	0
MB-0014	164.33333300	0
MB-4390	164.33333300	0
MB-5162	164.33333300	0
MB-0295	164.50000000	0
MB-5505	164.60000000	0
MB-0245	164.70000000	0
MB-0340	164.73333300	0
MB-0045	164.90000000	0
MB-0006	164.93333300	0
MB-3064	165.16666700	0
MB-5395	165.16666700	0
MB-7219	165.20000000	0
MB-4992	165.36666700	0
MB-4139	165.40000000	0
MB-6242	165.43333300	0
MB-7218	165.43333300	0
MB-6206	166.73333300	0
MB-5646	167.10000000	0
MB-5596	167.93333300	0
MB-4329	168.26666700	0
MB-5062	168.26666700	0
MB-5045	168.30000000	0
MB-7147	168.60000000	0
MB-0318	168.70000000	0
MB-2745	168.96666700	0
MB-5519	169.23333300	0
MB-0312	169.60000000	0
MB-5348	169.66666700	0
MB-0260	169.83333300	0
MB-6077	170.26666700	0
MB-4698	170.66666700	0
MB-7235	170.80000000	0
MB-5154	170.83333300	0
MB-6297	170.86666700	0
MB-7241	171.10000000	0
MB-5550	171.30000000	0
MB-5603	171.63333300	0
MB-4059	172.00000000	0
MB-5640	172.30000000	0
MB-3871	172.80000000	0
MB-5397	172.86666700	0
MB-0280	172.90000000	0
MB-6238	172.96666700	0
MB-5654	173.03333300	0
MB-4339	173.60000000	0
MB-0207	173.63333300	0
MB-4791	173.83333300	0
MB-0341	173.90000000	0
MB-5041	173.93333300	0
MB-4994	174.13333300	0
MB-6214	174.50000000	0
MB-5092	174.56666700	0
MB-0321	174.63333300	0
MB-4283	174.83333300	0
MB-5209	175.10000000	0
MB-7270	175.16666700	0
MB-5161	175.33333300	0
MB-0893	175.63333300	0
MB-5113	175.63333300	0
MB-0899	175.80000000	0
MB-7142	175.90000000	0
MB-7297	175.96666700	0
MB-0263	176.03333300	0
MB-4738	176.06666700	0
MB-4829	176.26666700	0
MB-4098	176.36666700	0
MB-0876	176.43333300	0
MB-5230	176.50000000	0
MB-0364	176.60000000	0
MB-4893	176.70000000	0
MB-0224	176.76666700	0
MB-0307	177.33333300	0
MB-0325	177.53333300	0
MB-7232	177.60000000	0
MB-6245	177.63333300	0
MB-3181	178.16666700	0
MB-4254	178.40000000	0
MB-5567	178.56666700	0
MB-5572	178.63333300	0
MB-5136	178.73333300	0
MB-5212	179.10000000	0
MB-3367	179.43333300	0
MB-7137	179.80000000	0
MB-5527	180.56666700	0
MB-5616	180.63333300	0
MB-4981	180.76666700	0
MB-2983	180.83333300	0
MB-2778	181.23333300	0
MB-0568	181.46666700	0
MB-5551	182.23333300	0
MB-6075	182.33333300	0
MB-5068	182.50000000	0
MB-6068	182.60000000	0
MB-7230	182.60000000	0
MB-6248	182.83333300	0
MB-0316	182.90000000	0
MB-5514	182.90000000	0
MB-7220	183.20000000	0
MB-0308	183.26666700	0
MB-5458	183.43333300	0
MB-5531	183.96666700	0
MB-7244	184.16666700	0
MB-5172	184.26666700	0
MB-5050	184.33333300	0
MB-5178	184.33333300	0
MB-4952	184.40000000	0
MB-5065	184.80000000	0
MB-5171	185.00000000	0
MB-5589	185.13333300	0
MB-0310	185.16666700	0
MB-7276	185.33333300	0
MB-0247	185.60000000	0
MB-5471	185.76666700	0
MB-0275	186.10000000	0
MB-5467	186.10000000	0
MB-5268	186.13333300	0
MB-0315	186.20000000	0
MB-7143	186.36666700	0
MB-3874	186.43333300	0
MB-0273	186.53333300	0
MB-5560	186.60000000	0
MB-4627	186.63333300	0
MB-6051	186.83333300	0
MB-5227	187.03333300	0
MB-7277	187.03333300	0
MB-5054	187.70000000	0
MB-5270	187.83333300	0
MB-7197	187.86666700	0
MB-0327	187.93333300	0
MB-4999	187.93333300	0
MB-0299	188.13333300	0
MB-7188	188.16666700	0
MB-0249	188.33333300	0
MB-4005	188.36666700	0
MB-6065	188.53333300	0
MB-3439	188.73333300	0
MB-4300	189.03333300	0
MB-2952	189.10000000	0
MB-0265	189.13333300	0
MB-6273	189.43333300	0
MB-5027	189.86666700	0
MB-5451	189.90000000	0
MB-5324	190.10000000	0
MB-5300	190.16666700	0
MB-5450	190.20000000	0
MB-5106	190.96666700	0
MB-5349	191.00000000	0
MB-5302	191.10000000	0
MB-3328	191.13333300	0
MB-4599	191.16666700	0
MB-2996	191.23333300	0
MB-5127	191.46666700	0
MB-5204	191.93333300	0
MB-6014	191.93333300	0
MB-6050	192.20000000	0
MB-6105	192.20000000	0
MB-7254	192.20000000	0
MB-0279	192.26666700	0
MB-0158	192.30000000	0
MB-0286	192.60000000	0
MB-6116	193.13333300	0
MB-0238	193.16666700	0
MB-5394	193.60000000	0
MB-0546	193.80000000	0
MB-5420	193.90000000	0
MB-6108	193.96666700	0
MB-5565	194.10000000	0
MB-5073	194.16666700	0
MB-0282	194.23333300	0
MB-6253	194.36666700	0
MB-7176	194.40000000	0
MB-0540	194.53333300	0
MB-5421	194.56666700	0
MB-6154	195.30000000	0
MB-0351	195.33333300	0
MB-5339	195.86666700	0
MB-5294	195.93333300	0
MB-4322	196.46666700	0
MB-5134	196.53333300	0
MB-2895	196.56666700	0
MB-5440	196.63333300	0
MB-7295	196.86666700	0
MB-4578	197.33333300	0
MB-4897	197.43333300	0
MB-4957	197.66666700	0
MB-6185	197.73333300	0
MB-4962	197.83333300	0
MB-4969	198.10000000	0
MB-5084	198.10000000	0
MB-5409	198.13333300	0
MB-4694	198.30000000	0
MB-4718	198.33333300	0
MB-4978	198.43333300	0
MB-4343	198.60000000	0
MB-7231	199.03333300	0
MB-0242	199.10000000	0
MB-0535	199.13333300	0
MB-7293	199.23333300	0
MB-4328	199.26666700	0
MB-5264	199.30000000	0
MB-5088	199.36666700	0
MB-0290	199.53333300	0
MB-5079	199.93333300	0
MB-3865	199.96666700	0
MB-5648	199.96666700	0
MB-6228	200.10000000	0
MB-0230	200.33333300	0
MB-6239	200.33333300	0
MB-6055	200.43333300	0
MB-4640	200.60000000	0
MB-5226	200.60000000	0
MB-0256	200.70000000	0
MB-4838	200.76666700	0
MB-6233	201.16666700	0
MB-2711	201.46666700	0
MB-7236	201.46666700	0
MB-4806	201.76666700	0
MB-5381	201.83333300	0
MB-7299	201.90000000	0
MB-5272	201.93333300	0
MB-5260	202.10000000	0
MB-5351	202.10000000	0
MB-6195	202.23333300	0
MB-5410	202.76666700	0
MB-7284	203.00000000	0
MB-5186	203.26666700	0
MB-2754	203.53333300	0
MB-6213	203.53333300	0
MB-5235	204.20000000	0
MB-5325	204.23333300	0
MB-5105	204.43333300	0
MB-0347	205.56666700	0
MB-5407	205.60000000	0
MB-5206	205.73333300	0
MB-6164	205.90000000	0
MB-4778	206.13333300	0
MB-5418	207.16666700	0
MB-7216	207.46666700	0
MB-0232	207.63333300	0
MB-4333	207.96666700	0
MB-7273	208.20000000	0
MB-5167	208.40000000	0
MB-5293	208.96666700	0
MB-7215	208.96666700	0
MB-5233	209.03333300	0
MB-5117	209.26666700	0
MB-3085	210.96666700	0
MB-5232	211.20000000	0
MB-7164	211.40000000	0
MB-6217	211.53333300	0
MB-5118	211.73333300	0
MB-5347	211.90000000	0
MB-4723	211.96666700	0
MB-0521	212.20000000	0
MB-5163	212.20000000	0
MB-5613	212.36666700	0
MB-0222	212.70000000	0
MB-5398	213.00000000	0
MB-4705	213.10000000	0
MB-5035	213.20000000	0
MB-6234	213.36666700	0
MB-0356	213.50000000	0
MB-5070	213.90000000	0
MB-4825	214.43333300	0
MB-5601	214.80000000	0
MB-5063	215.16666700	0
MB-5345	216.03333300	0
MB-4977	216.73333300	0
MB-5004	216.73333300	0
MB-5244	216.86666700	0
MB-4949	216.96666700	0
MB-5489	216.96666700	0
MB-4120	217.10000000	0
MB-4145	217.63333300	0
MB-3292	217.76666700	0
MB-6010	218.23333300	0
MB-2901	218.30000000	0
MB-5460	218.63333300	0
MB-6044	219.10000000	0
MB-2616	219.16666700	0
MB-4293	219.16666700	0
MB-4961	219.46666700	0
MB-7157	219.63333300	0
MB-3171	219.66666700	0
MB-3430	219.76666700	0
MB-5412	220.23333300	0
MB-6171	220.30000000	0
MB-2556	220.90000000	0
MB-4672	220.93333300	0
MB-5277	221.06666700	0
MB-4707	221.20000000	0
MB-6208	221.20000000	0
MB-3165	221.23333300	0
MB-5074	221.60000000	0
MB-4987	221.76666700	0
MB-4867	221.90000000	0
MB-7233	222.03333300	0
MB-3711	222.10000000	0
MB-2960	222.20000000	0
MB-7234	222.20000000	0
MB-5582	222.33333300	0
MB-3823	222.50000000	0
MB-5008	223.30000000	0
MB-4976	224.10000000	0
MB-4866	224.30000000	0
MB-5602	224.43333300	0
MB-4900	224.60000000	0
MB-5498	225.16666700	0
MB-5556	225.40000000	0
MB-3852	225.50000000	0
MB-3866	225.50000000	0
MB-6168	225.70000000	0
MB-5323	226.06666700	0
MB-5474	226.70000000	0
MB-3396	226.73333300	0
MB-7268	227.46666700	0
MB-2848	227.73333300	0
MB-3350	227.80000000	0
MB-2765	227.86666700	0
MB-4708	227.90000000	0
MB-3153	227.93333300	0
MB-3748	228.00000000	0
MB-2931	228.10000000	0
MB-3797	228.33333300	0
MB-3388	228.60000000	0
MB-3707	228.76666700	0
MB-3412	228.80000000	0
MB-5495	228.80000000	0
MB-6152	228.90000000	0
MB-4870	229.06666700	0
MB-3502	229.33333300	0
MB-3582	229.36666700	0
MB-5554	229.83333300	0
MB-4743	230.16666700	0
MB-3702	230.46666700	0
MB-4888	230.50000000	0
MB-2814	231.03333300	0
MB-2843	231.53333300	0
MB-3479	231.66666700	0
MB-4894	232.40000000	0
MB-3545	232.73333300	0
MB-4342	232.76666700	0
MB-6023	232.96666700	0
MB-5546	233.26666700	0
MB-3466	234.13333300	0
MB-3462	234.23333300	0
MB-4661	234.23333300	0
MB-2747	234.33333300	0
MB-2712	234.43333300	0
MB-3548	234.53333300	0
MB-4860	234.60000000	0
MB-4306	234.70000000	0
MB-3614	235.40000000	0
MB-4331	235.56666700	0
MB-3567	236.03333300	0
MB-3297	236.06666700	0
MB-3235	236.13333300	0
MB-3381	236.63333300	0
MB-3525	236.70000000	0
MB-2725	236.93333300	0
MB-4944	237.26666700	0
MB-5392	237.26666700	0
MB-2896	237.36666700	0
MB-6147	238.06666700	0
MB-3013	238.36666700	0
MB-4603	239.23333300	0
MB-3500	239.30000000	0
MB-4663	239.33333300	0
MB-6103	239.40000000	0
MB-2919	240.03333300	0
MB-6189	240.20000000	0
MB-5444	240.43333300	0
MB-3450	240.46666700	0
MB-3506	240.83333300	0
MB-5301	241.23333300	0
MB-3344	241.26666700	0
MB-3371	241.26666700	0
MB-7278	241.30000000	0
MB-3459	241.40000000	0
MB-3365	241.60000000	0
MB-4416	241.60000000	0
MB-3351	241.86666700	0
MB-3298	242.56666700	0
MB-5190	242.56666700	0
MB-3429	243.50000000	0
MB-3395	243.76666700	0
MB-3303	243.90000000	0
MB-5158	244.16666700	0
MB-4278	244.20000000	0
MB-4746	244.43333300	0
MB-5148	245.23333300	0
MB-4764	245.50000000	0
MB-5179	246.60000000	0
MB-6160	247.36666700	0
MB-5211	247.83333300	0
MB-3218	248.76666700	0
MB-3301	248.76666700	0
MB-3032	250.13333300	0
MB-2857	250.66666700	0
MB-6053	250.80000000	0
MB-5341	250.83333300	0
MB-4782	251.06666700	0
MB-5013	251.20000000	0
MB-2721	251.63333300	0
MB-4681	251.80000000	0
MB-3228	252.00000000	0
MB-6024	252.26666700	0
MB-5015	252.30000000	0
MB-3105	252.33333300	0
MB-2970	252.86666700	0
MB-5219	252.90000000	0
MB-2797	252.96666700	0
MB-3005	253.06666700	0
MB-4234	253.53333300	0
MB-2994	254.50000000	0
MB-2820	254.63333300	0
MB-6144	254.93333300	0
MB-5218	254.96666700	0
MB-5130	255.00000000	0
MB-3050	255.10000000	0
MB-4696	255.26666700	0
MB-6052	255.36666700	0
MB-3088	256.50000000	0
MB-4798	257.16666700	0
MB-2815	257.56666700	0
MB-5059	257.63333300	0
MB-6131	257.66666700	0
MB-3122	257.76666700	0
MB-4127	258.16666700	0
MB-2863	258.33333300	0
MB-3102	258.33333300	0
MB-3016	258.86666700	0
MB-3067	259.53333300	0
MB-2833	259.76666700	0
MB-5155	259.93333300	0
MB-2990	260.00000000	0
MB-4665	260.20000000	0
MB-6122	260.20000000	0
MB-3035	260.73333300	0
MB-3026	261.20000000	0
MB-2999	262.00000000	0
MB-2957	262.13333300	0
MB-3014	262.63333300	0
MB-4675	263.03333300	0
MB-2951	263.36666700	0
MB-6042	263.43333300	0
MB-4965	263.60000000	0
MB-5131	264.13333300	0
MB-2971	264.23333300	0
MB-6118	264.60000000	0
MB-2845	264.76666700	0
MB-4421	264.76666700	0
MB-2966	265.00000000	0
MB-4843	265.13333300	0
MB-4310	265.56666700	0
MB-4853	265.93333300	0
MB-4882	266.10000000	0
MB-2916	266.93333300	0
MB-2793	267.23333300	0
MB-4362	267.26666700	0
MB-2912	267.40000000	0
MB-4618	267.40000000	0
MB-2517	268.43333300	0
MB-4883	268.90000000	0
MB-2840	269.00000000	0
MB-2867	269.33333300	0
MB-2853	269.63333300	0
MB-2823	269.90000000	0
MB-2764	270.13333300	0
MB-2838	270.30000000	0
MB-2854	270.43333300	0
MB-2819	270.56666700	0
MB-2801	271.26666700	0
MB-2767	271.33333300	0
MB-2791	271.93333300	0
MB-2795	272.10000000	0
MB-0570	272.20000000	0
MB-4933	272.90000000	0
MB-2634	274.03333300	0
MB-4881	274.20000000	0
MB-2770	274.36666700	0
MB-2753	274.40000000	0
MB-2735	274.50000000	0
MB-2779	275.23333300	0
MB-2763	275.60000000	0
MB-2744	275.63333300	0
MB-4899	275.73333300	0
MB-4012	277.36666700	0
MB-2629	279.10000000	0
MB-4557	279.80000000	0
MB-2610	280.70000000	0
MB-4091	281.36666700	0
MB-6346	281.50000000	0
MB-4823	282.30000000	0
MB-6062	282.36666700	0
MB-4691	282.56666700	0
MB-4622	282.83333300	0
MB-2564	285.43333300	0
MB-4642	285.70000000	0
MB-3840	287.23333300	0
MB-4375	291.16666700	0
MB-4623	292.03333300	0
MB-4679	292.66666700	0
MB-4667	295.33333300	0
MB-4442	296.86666700	0
MB-4771	297.23333300	0
MB-4735	297.80000000	0
MB-4046	298.03333300	0
MB-4839	299.40000000	0
MB-4313	300.70000000	0
MB-4702	300.86666700	0
MB-6021	301.23333300	0
MB-4418	307.63333300	0
MB-4633	318.20000000	0
MB-4548	322.83333300	0
MB-4212	330.36666700	0
MB-4292	335.60000000	0
MB-4235	335.73333300	0
MB-0270	337.03333300	0
MB-4079	351.00000000	0
MB-4189	355.20000000	0
