# Supplementary material for: Glucocorticoid receptors are required effectors of TGFβ1-induced p38 MAPK signaling to advanced cancer phenotypes in triple-negative breast cancer
Source: Breast Cancer Res. 2020 May 1;22:39. doi: 10.1186/s13058-020-01277-8 (PMC7193415; doi:10.1186/s13058-020-01277-8)
Supplement: Supplementary file 5 — Survival data pS134-GR gene signature in METABRIC. [file 13058_2020_1277_MOESM5_ESM.csv]

	Years	Lower 50th percentile	Upper 50th Percentile
MB-0002	7.05277778	0
MB-0005	13.64166670	0
MB-0006	13.74444440	0
MB-0008	3.44722222	1
MB-0010	0.65000000	1
MB-0014	13.69444440	0
MB-0022	8.29444444	0
MB-0028	3.04722222	1
MB-0035	3.02222222	1
MB-0036	11.00277780	0
MB-0039	13.62777780	0
MB-0046	1.17777778	1
MB-0053	13.42222220	0
MB-0054	13.35833330	0
MB-0056	5.23888889	0
MB-0060	11.73888890	0
MB-0064	9.07777778	0
MB-0066	13.11944440	0
MB-0068	8.59444444	0
MB-0079	2.37500000	1
MB-0083	7.17222222	0
MB-0093	12.76666670	0
MB-0095	4.14722222	1
MB-0097	8.22500000	0
MB-0102	11.73055560	0
MB-0107	13.16944440	0
MB-0108	3.55833333	1
MB-0109	9.36666667	0
MB-0111	10.59166670	0
MB-0113	3.59722222	0
MB-0119	7.98888889	0
MB-0120	2.42222222	1
MB-0122	11.57500000	0
MB-0123	9.51944444	0
MB-0125	0.10555556	0
MB-0126	10.63611110	0
MB-0134	1.07777778	1
MB-0135	9.71944444	0
MB-0140	12.32777780	0
MB-0142	1.03333333	0
MB-0143	4.52777778	1
MB-0144	12.67222220	0
MB-0146	10.18055560	0
MB-0167	3.59166667	1
MB-0173	0.31388889	0
MB-0175	6.03055556	0
MB-0176	9.45277778	0
MB-0177	3.80000000	1
MB-0178	8.70555556	0
MB-0180	5.19444444	0
MB-0184	9.08611111	0
MB-0193	1.58333333	0
MB-0195	12.16666670	0
MB-0198	12.06388890	0
MB-0215	10.18333330	0
MB-0218	10.92222220	0
MB-0221	1.68333333	1
MB-0225	17.68333330	0
MB-0226	4.80277778	0
MB-0229	5.95833333	0
MB-0231	1.63333333	0
MB-0232	17.30277780	0
MB-0235	11.88055560	0
MB-0243	12.48055560	0
MB-0245	13.72500000	0
MB-0248	5.91666667	0
MB-0256	16.72500000	0
MB-0257	7.64444444	0
MB-0258	7.17777778	0
MB-0261	7.51944444	0
MB-0263	14.66944440	0
MB-0265	15.76111110	0
MB-0266	7.55555556	0
MB-0268	2.37500000	1
MB-0270	28.08611110	0
MB-0273	15.54444440	0
MB-0280	14.40833330	0
MB-0287	7.89444444	0
MB-0288	5.31666667	0
MB-0290	16.62777780	0
MB-0301	10.22500000	0
MB-0304	9.29444444	0
MB-0309	3.52777778	1
MB-0312	14.13333330	0
MB-0313	15.39722220	0
MB-0317	12.63888890	0
MB-0319	3.39166667	1
MB-0320	5.31111111	0
MB-0321	14.55277780	0
MB-0322	4.21111111	1
MB-0324	12.08055560	0
MB-0325	14.79444440	0
MB-0328	10.46666670	0
MB-0336	14.21944440	0
MB-0345	6.05555556	0
MB-0348	10.22500000	0
MB-0353	3.48611111	1
MB-0360	11.04722220	0
MB-0368	5.15833333	0
MB-0369	12.02777780	0
MB-0370	7.79166667	0
MB-0380	5.77777778	0
MB-0385	3.03611111	1
MB-0397	4.76944444	0
MB-0412	11.34722220	0
MB-0417	0.52222222	1
MB-0418	8.50555556	0
MB-0419	8.69166667	0
MB-0422	2.81666667	1
MB-0429	6.20555556	0
MB-0439	9.34444444	0
MB-0440	8.40277778	0
MB-0444	4.62222222	1
MB-0445	11.04444440	0
MB-0449	9.38055556	0
MB-0451	4.17222222	0
MB-0454	3.90277778	1
MB-0455	8.27777778	0
MB-0458	11.20833330	0
MB-0459	2.96666667	1
MB-0463	10.04722220	0
MB-0469	10.93888890	0
MB-0471	8.95555556	0
MB-0472	2.28333333	0
MB-0474	9.25833333	0
MB-0478	11.02500000	0
MB-0479	11.06388890	0
MB-0480	7.88055556	0
MB-0483	6.20555556	0
MB-0484	6.88611111	0
MB-0485	3.06388889	1
MB-0486	7.49722222	0
MB-0487	7.24166667	0
MB-0488	9.41111111	0
MB-0492	6.76111111	0
MB-0497	6.14166667	0
MB-0513	9.75277778	0
MB-0514	1.11666667	0
MB-0526	11.63611110	0
MB-0529	4.04444444	1
MB-0535	16.59444440	0
MB-0541	14.52222220	0
MB-0544	6.61111111	0
MB-0550	11.02777780	0
MB-0553	7.14444444	0
MB-0554	9.26388889	0
MB-0559	13.48055560	0
MB-0570	22.68333330	0
MB-0571	12.48888890	0
MB-0573	13.60000000	0
MB-0574	9.98333333	0
MB-0577	5.45000000	0
MB-0582	1.29444444	1
MB-0583	5.21944444	0
MB-0584	9.85000000	0
MB-0585	9.64166667	0
MB-0586	6.43611111	0
MB-0587	7.60555556	0
MB-0589	10.48333330	0
MB-0590	6.03888889	0
MB-0591	9.95555556	0
MB-0594	3.68611111	0
MB-0600	9.25000000	0
MB-0603	10.16388890	0
MB-0606	2.28888889	1
MB-0618	8.49166667	0
MB-0626	2.96111111	1
MB-0630	7.23333333	0
MB-0638	8.64722223	0
MB-0642	7.01666667	0
MB-0653	2.06666667	1
MB-0654	5.78333333	0
MB-0659	1.94444444	1
MB-0661	1.66666667	1
MB-0877	1.20277778	1
MB-0882	3.53055556	1
MB-0884	7.80555556	0
MB-0891	12.45000000	0
MB-0895	3.59166667	1
MB-0897	2.58055556	1
MB-2536	3.99166667	1
MB-2613	13.61666670	0
MB-2614	5.41111111	0
MB-2618	7.42500000	0
MB-2626	16.14166670	0
MB-2629	23.25833330	0
MB-2634	22.83611110	0
MB-2645	3.73055556	1
MB-2669	6.14166667	0
MB-2705	13.64444440	0
MB-2721	20.96944440	0
MB-2725	19.74444440	0
MB-2728	4.28333333	1
MB-2730	11.14444440	0
MB-2735	22.87500000	0
MB-2745	14.08055560	0
MB-2747	19.52777780	0
MB-2750	12.11944440	0
MB-2752	6.82777778	0
MB-2760	9.83611111	0
MB-2763	22.96666670	0
MB-2769	13.33333330	0
MB-2770	22.86388890	0
MB-2774	10.97222220	0
MB-2778	15.10277780	0
MB-2781	3.36944444	1
MB-2786	5.68888889	0
MB-2790	9.74444444	0
MB-2791	22.66111110	0
MB-2793	22.26944440	0
MB-2795	22.67500000	0
MB-2797	21.08055560	0
MB-2803	7.15555556	0
MB-2814	19.25277780	0
MB-2819	22.54722220	0
MB-2820	21.21944440	0
MB-2838	22.52500000	0
MB-2847	3.29444444	1
MB-2851	13.25000000	0
MB-2853	22.46944440	0
MB-2854	22.53611110	0
MB-2863	21.52777780	0
MB-2901	18.19166670	0
MB-2916	22.24444440	0
MB-2919	20.00277780	0
MB-2923	1.17500000	1
MB-2927	21.97500000	0
MB-2931	19.00833330	0
MB-2932	9.03611111	0
MB-2933	13.49444440	0
MB-2939	8.43888889	0
MB-2944	2.26666667	1
MB-2954	0.45833333	1
MB-2960	18.51666670	0
MB-2966	22.08333330	0
MB-2971	22.01944440	0
MB-2977	9.21666667	0
MB-2983	15.06944440	0
MB-2990	21.66666670	0
MB-2996	15.93611110	0
MB-2999	21.83333330	0
MB-3005	21.08888890	0
MB-3007	9.57500000	0
MB-3021	18.13055560	0
MB-3025	21.33333330	0
MB-3026	21.76666670	0
MB-3033	5.86666667	0
MB-3037	8.23611111	0
MB-3049	21.66388890	0
MB-3050	21.25833330	0
MB-3060	3.71666667	1
MB-3079	12.46666670	0
MB-3083	6.75833333	0
MB-3092	12.69444440	0
MB-3102	21.52777780	0
MB-3121	10.94444440	0
MB-3165	18.43611110	0
MB-3167	11.41111110	0
MB-3171	18.30555560	0
MB-3181	14.84722220	0
MB-3222	1.99444444	1
MB-3252	8.30833333	0
MB-3253	4.65277778	1
MB-3254	10.32500000	0
MB-3272	1.88888889	1
MB-3300	20.58333330	0
MB-3301	20.73055560	0
MB-3303	20.32500000	0
MB-3341	12.39722220	0
MB-3344	20.10555560	0
MB-3350	18.98333330	0
MB-3351	20.15555560	0
MB-3357	3.16944444	1
MB-3360	2.23055556	1
MB-3361	5.68333333	0
MB-3371	20.10555560	0
MB-3379	9.48611111	0
MB-3388	19.05000000	0
MB-3389	20.05833330	0
MB-3402	4.16944444	1
MB-3403	11.52777780	0
MB-3412	19.06666670	0
MB-3417	8.62222223	0
MB-3430	18.31388890	0
MB-3436	4.23055556	1
MB-3437	9.06388889	0
MB-3450	20.03888890	0
MB-3466	19.51111110	0
MB-3506	20.06944440	0
MB-3510	4.96666667	1
MB-3525	19.72500000	0
MB-3530	9.41388889	0
MB-3548	19.54444440	0
MB-3576	2.07222222	1
MB-3600	17.89166670	0
MB-3614	19.61666670	0
MB-3781	18.71388890	0
MB-3797	19.02777780	0
MB-3824	10.53888890	0
MB-3838	11.20555560	0
MB-3840	23.93611110	0
MB-3852	18.79166670	0
MB-3871	14.40000000	0
MB-3874	15.53611110	0
MB-4000	2.33888889	1
MB-4001	4.13888889	1
MB-4003	8.88055556	0
MB-4004	21.40555560	0
MB-4008	3.72777778	1
MB-4010	0.97500000	1
MB-4011	16.09722220	0
MB-4012	23.11388890	0
MB-4017	11.60833330	0
MB-4018	8.80555556	0
MB-4033	1.26666667	1
MB-4046	24.83611110	0
MB-4079	29.25000000	0
MB-4098	14.69722220	0
MB-4119	5.65000000	0
MB-4120	18.09166670	0
MB-4127	21.51388890	0
MB-4139	13.78333330	0
MB-4140	9.54166667	0
MB-4141	12.31944440	0
MB-4148	5.25277778	0
MB-4173	13.36111110	0
MB-4189	29.60000000	0
MB-4222	4.60277778	1
MB-4224	5.45833333	0
MB-4230	9.63333333	0
MB-4234	21.12777780	0
MB-4236	16.97500000	0
MB-4266	2.82500000	1
MB-4270	8.22500000	0
MB-4274	4.99444444	1
MB-4282	2.84166667	0
MB-4283	14.56944440	0
MB-4289	8.06944444	0
MB-4292	27.96666670	0
MB-4293	18.26388890	0
MB-4306	19.55833330	0
MB-4310	22.13055560	0
MB-4313	25.05833330	0
MB-4318	1.42777778	1
MB-4322	16.37222220	0
MB-4323	10.55277780	0
MB-4324	7.26944444	0
MB-4328	16.60555560	0
MB-4329	14.02222220	0
MB-4331	19.63055560	0
MB-4333	17.33055560	0
MB-4339	14.46666670	0
MB-4343	16.55000000	0
MB-4348	18.85000000	0
MB-4351	5.67777778	0
MB-4353	10.71111110	0
MB-4362	22.27222220	0
MB-4368	9.95555556	0
MB-4374	3.54722222	1
MB-4381	5.12222222	0
MB-4390	13.69444440	0
MB-4395	11.63333330	0
MB-4418	25.63611110	0
MB-4421	22.06388890	0
MB-4434	12.34166670	0
MB-4442	24.73888890	0
MB-4484	4.35833333	1
MB-4529	10.53888890	0
MB-4557	23.31666670	0
MB-4564	17.53611110	0
MB-4578	16.44444440	0
MB-4591	3.43055556	1
MB-4593	11.68611110	0
MB-4598	9.94722223	0
MB-4599	15.93055560	0
MB-4602	10.23333330	0
MB-4603	19.93611110	0
MB-4607	10.14444440	0
MB-4616	7.51111111	0
MB-4618	22.28333330	0
MB-4626	11.91666670	0
MB-4627	15.55277780	0
MB-4630	7.98611111	0
MB-4633	26.51666670	0
MB-4634	9.13333333	0
MB-4639	9.91666667	0
MB-4641	12.38055560	0
MB-4642	23.80833330	0
MB-4643	3.45555556	1
MB-4644	7.50000000	0
MB-4648	14.04444440	0
MB-4649	1.40277778	1
MB-4651	2.52500000	1
MB-4654	5.35833333	0
MB-4660	3.32222222	1
MB-4661	19.51944440	0
MB-4665	21.68333330	0
MB-4666	9.29722223	0
MB-4669	9.95555556	0
MB-4670	5.65000000	0
MB-4671	2.89166667	1
MB-4672	18.41111110	0
MB-4673	7.25000000	0
MB-4674	6.75555556	0
MB-4675	21.91944440	0
MB-4679	24.38888890	0
MB-4681	20.98333330	0
MB-4682	11.62777780	0
MB-4685	3.60833333	1
MB-4688	7.10833333	0
MB-4691	23.54722220	0
MB-4692	8.93888889	0
MB-4694	16.52500000	0
MB-4695	1.77500000	1
MB-4697	9.83333333	0
MB-4701	10.62777780	0
MB-4706	4.63888889	1
MB-4707	18.43333330	0
MB-4708	18.99166670	0
MB-4710	4.80555556	0
MB-4716	6.34444444	0
MB-4717	3.57500000	1
MB-4719	6.79722222	0
MB-4721	1.97777778	1
MB-4722	7.17500000	0
MB-4723	17.66388890	0
MB-4725	8.23055556	0
MB-4729	2.33333333	1
MB-4730	10.94166670	0
MB-4731	3.73888889	1
MB-4735	24.81666670	0
MB-4739	13.47222220	0
MB-4741	4.70833333	1
MB-4742	6.92777778	0
MB-4744	12.75000000	0
MB-4746	20.36944440	0
MB-4749	4.28888889	1
MB-4760	10.40000000	0
MB-4762	21.00833330	0
MB-4767	3.92777778	1
MB-4771	24.76944440	0
MB-4778	17.17777780	0
MB-4785	10.13888890	0
MB-4790	5.87222222	0
MB-4791	14.48611110	0
MB-4794	3.79166667	1
MB-4796	10.68888890	0
MB-4797	8.28055556	0
MB-4800	9.24444444	0
MB-4801	10.86388890	0
MB-4802	3.65833333	1
MB-4806	16.81388890	0
MB-4818	6.35277778	0
MB-4820	4.77500000	1
MB-4822	7.63611111	0
MB-4825	17.86944440	0
MB-4827	3.80833333	1
MB-4828	3.54166667	1
MB-4829	14.68888890	0
MB-4832	11.81111110	0
MB-4834	3.01388889	1
MB-4836	1.95277778	1
MB-4838	16.73055560	0
MB-4839	24.95000000	0
MB-4843	22.09444440	0
MB-4845	2.12222222	1
MB-4846	8.46944444	0
MB-4849	3.77777778	1
MB-4851	7.52222222	0
MB-4853	22.16111110	0
MB-4855	3.45555556	1
MB-4860	19.55000000	0
MB-4866	18.69166670	0
MB-4867	18.49166670	0
MB-4869	2.44166667	1
MB-4873	9.80555556	0
MB-4883	22.40833330	0
MB-4894	19.36666670	0
MB-4898	9.82500000	0
MB-4899	22.97777780	0
MB-4900	18.71666670	0
MB-4906	19.48888890	0
MB-4908	3.99166667	1
MB-4912	4.16666667	1
MB-4925	8.56388889	0
MB-4929	3.33333333	1
MB-4930	4.86944444	0
MB-4934	5.85277778	0
MB-4944	19.77222220	0
MB-4950	12.55000000	0
MB-4956	5.77500000	0
MB-4957	16.47222220	0
MB-4959	9.79722223	0
MB-4961	18.28888890	0
MB-4962	16.48611110	0
MB-4965	21.96666670	0
MB-4966	4.10833333	1
MB-4968	6.55833333	0
MB-4969	16.50833330	0
MB-4970	7.40000000	0
MB-4976	18.67500000	0
MB-4977	18.06111110	0
MB-4987	18.48055560	0
MB-4991	10.57222220	0
MB-4994	14.51111110	0
MB-4996	8.31388889	0
MB-5001	6.81666667	0
MB-5008	18.60833330	0
MB-5011	6.70833333	0
MB-5013	20.93333330	0
MB-5014	17.78055560	0
MB-5015	21.02500000	0
MB-5018	9.05000000	0
MB-5020	7.06944444	0
MB-5033	4.39444444	1
MB-5035	17.76666670	0
MB-5039	5.17777778	0
MB-5043	10.69722220	0
MB-5044	11.61944440	0
MB-5048	7.19722222	0
MB-5049	21.27500000	0
MB-5050	15.36111110	0
MB-5053	12.55000000	0
MB-5059	21.46944440	0
MB-5060	12.50833330	0
MB-5061	3.28611111	0
MB-5062	14.02222220	0
MB-5066	7.89166667	0
MB-5068	15.20833330	0
MB-5072	4.18611111	1
MB-5073	16.18055560	0
MB-5074	18.46666670	0
MB-5078	7.25833333	0
MB-5079	16.66111110	0
MB-5084	16.50833330	0
MB-5086	7.01944444	0
MB-5088	16.61388890	0
MB-5092	14.54722220	0
MB-5093	11.86944440	0
MB-5098	15.53333330	0
MB-5101	2.86111111	1
MB-5105	17.03611110	0
MB-5107	6.88611111	0
MB-5110	1.82500000	1
MB-5115	6.45000000	0
MB-5116	5.98055556	0
MB-5118	17.64444440	0
MB-5119	4.98055556	0
MB-5121	9.57500000	0
MB-5122	10.47500000	0
MB-5123	7.52500000	0
MB-5124	10.35000000	0
MB-5127	15.95555560	0
MB-5130	21.25000000	0
MB-5134	16.37777780	0
MB-5135	3.11388889	1
MB-5144	17.75277780	0
MB-5147	1.68888889	0
MB-5148	20.43611110	0
MB-5150	9.23611111	0
MB-5152	9.66111111	0
MB-5160	7.31111111	0
MB-5163	17.68333330	0
MB-5166	6.72777778	0
MB-5167	17.36666670	0
MB-5169	4.33055556	1
MB-5174	12.60000000	0
MB-5177	5.43611111	0
MB-5182	11.18888890	0
MB-5183	9.87777778	0
MB-5184	7.44444444	0
MB-5185	6.45555556	0
MB-5186	16.93888890	0
MB-5189	9.33055556	0
MB-5191	11.84722220	0
MB-5193	4.52222222	1
MB-5197	18.65277780	0
MB-5200	4.35833333	1
MB-5201	8.08055556	0
MB-5204	15.99444440	0
MB-5205	15.44166670	0
MB-5206	17.14444440	0
MB-5208	12.65833330	0
MB-5211	20.65277780	0
MB-5215	9.89166667	0
MB-5218	21.24722220	0
MB-5221	10.94166670	0
MB-5224	8.28333333	0
MB-5226	16.71666670	0
MB-5228	15.06111110	0
MB-5233	17.41944440	0
MB-5239	16.01111110	0
MB-5243	3.20277778	1
MB-5244	18.07222220	0
MB-5251	9.37222223	0
MB-5256	9.00555556	0
MB-5260	16.84166670	0
MB-5261	9.70555556	0
MB-5266	6.96944444	0
MB-5270	15.65277780	0
MB-5273	5.07222222	0
MB-5275	6.33055556	0
MB-5277	18.42222220	0
MB-5279	5.73055556	0
MB-5281	6.60833333	0
MB-5284	5.44444444	0
MB-5287	10.33333330	0
MB-5288	10.70000000	0
MB-5290	3.07777778	1
MB-5291	12.79444440	0
MB-5292	4.03611111	1
MB-5293	17.41388890	0
MB-5294	16.32777780	0
MB-5300	15.84722220	0
MB-5305	12.45277780	0
MB-5306	13.31111110	0
MB-5310	12.77500000	0
MB-5317	4.46944444	1
MB-5324	15.84166670	0
MB-5326	8.01666667	0
MB-5328	1.18333333	1
MB-5329	3.81111111	1
MB-5332	8.23611111	0
MB-5334	7.11666667	0
MB-5341	20.90277780	0
MB-5345	18.00277780	0
MB-5347	17.65833330	0
MB-5360	13.42777780	0
MB-5361	1.28055556	1
MB-5365	1.91944444	1
MB-5368	8.34444444	0
MB-5369	3.27500000	1
MB-5370	9.94166667	0
MB-5373	0.21111111	0
MB-5377	8.50000000	0
MB-5382	9.68611111	0
MB-5383	9.47222223	0
MB-5384	5.93055556	0
MB-5386	16.01666670	0
MB-5388	12.24444440	0
MB-5389	10.39722220	0
MB-5390	2.57777778	1
MB-5393	12.83333330	0
MB-5396	13.80555560	0
MB-5397	14.40555560	0
MB-5398	17.75000000	0
MB-5399	8.90000000	0
MB-5401	5.84722222	0
MB-5402	8.98055556	0
MB-5403	7.97777778	0
MB-5404	6.22777778	0
MB-5406	8.11944444	0
MB-5410	16.89722220	0
MB-5412	18.35277780	0
MB-5417	8.92222223	0
MB-5418	17.26388890	0
MB-5422	3.83888889	1
MB-5424	6.96111111	0
MB-5425	4.12222222	1
MB-5429	2.55833333	1
MB-5432	8.20833333	0
MB-5433	14.69722220	0
MB-5434	3.76388889	1
MB-5435	8.66666667	0
MB-5441	0.80833333	1
MB-5444	20.03611110	0
MB-5451	15.82500000	0
MB-5452	1.34722222	1
MB-5458	15.28611110	0
MB-5459	7.56666667	0
MB-5463	4.84444444	1
MB-5464	9.71111111	0
MB-5472	1.63055556	1
MB-5473	10.49166670	0
MB-5475	0.21111111	1
MB-5477	9.20555556	0
MB-5478	2.85833333	1
MB-5481	3.86388889	1
MB-5484	19.87500000	0
MB-5485	2.65000000	1
MB-5486	10.27500000	0
MB-5489	18.08055560	0
MB-5490	4.26666667	1
MB-5491	5.48611111	0
MB-5493	4.76944444	1
MB-5497	19.79166670	0
MB-5498	18.76388890	0
MB-5499	10.31111110	0
MB-5502	15.81111110	0
MB-5505	13.71666670	0
MB-5510	8.59166667	0
MB-5511	13.24722220	0
MB-5514	15.24166670	0
MB-5518	2.57222222	1
MB-5525	0.16666667	0
MB-5530	15.49444440	0
MB-5532	6.65555556	0
MB-5540	4.03611111	1
MB-5548	2.11111111	0
MB-5549	7.41111111	0
MB-5550	14.27500000	0
MB-5553	12.87500000	0
MB-5554	19.15277780	0
MB-5556	18.78333330	0
MB-5562	8.58055556	0
MB-5563	9.80555556	0
MB-5567	14.88055560	0
MB-5571	12.82222220	0
MB-5575	9.80555556	0
MB-5576	16.16666670	0
MB-5580	5.96944444	0
MB-5583	9.28055556	0
MB-5584	7.59166667	0
MB-5589	15.42777780	0
MB-5590	1.48611111	0
MB-5592	2.19444444	1
MB-5597	2.72777778	1
MB-5601	17.90000000	0
MB-5604	12.13611110	0
MB-5605	10.30833330	0
MB-5617	10.68333330	0
MB-5620	3.50555556	1
MB-5622	15.24444440	0
MB-5623	11.48333330	0
MB-5626	6.91388889	0
MB-5628	3.55000000	1
MB-5629	8.65000000	0
MB-5632	3.18055556	1
MB-5636	9.02500000	0
MB-5638	16.30833330	0
MB-5641	15.15555560	0
MB-5642	13.06666670	0
MB-5645	1.85277778	1
MB-5646	13.92500000	0
MB-5654	14.41944440	0
MB-6001	11.27500000	0
MB-6006	5.29722222	0
MB-6007	5.87777778	0
MB-6008	5.75833333	0
MB-6011	17.59444440	0
MB-6012	12.03611110	0
MB-6016	11.96111110	0
MB-6017	5.90833333	0
MB-6018	11.93055560	0
MB-6021	25.10277780	0
MB-6022	4.33888889	1
MB-6023	19.41388890	0
MB-6026	4.14444444	1
MB-6030	12.11388890	0
MB-6047	3.15555556	1
MB-6050	16.01666670	0
MB-6065	15.71111110	0
MB-6069	21.51111110	0
MB-6071	4.78333333	1
MB-6075	15.19444440	0
MB-6079	19.93055560	0
MB-6080	4.50833333	1
MB-6083	13.66944440	0
MB-6118	22.05000000	0
MB-6124	9.63611111	0
MB-6125	12.82500000	0
MB-6133	5.15000000	0
MB-6135	6.55000000	0
MB-6138	2.13611111	1
MB-6141	6.57222222	0
MB-6145	2.86111111	1
MB-6149	6.24444444	0
MB-6154	16.27500000	0
MB-6163	7.38888889	0
MB-6164	17.15833330	0
MB-6167	10.23333330	0
MB-6171	18.35833330	0
MB-6179	4.87222222	1
MB-6181	4.57777778	1
MB-6182	17.40000000	0
MB-6183	6.59444444	0
MB-6184	15.47500000	0
MB-6185	16.47777780	0
MB-6189	20.01666670	0
MB-6190	2.05277778	1
MB-6192	3.55277778	1
MB-6201	18.55833330	0
MB-6207	9.85833333	0
MB-6211	3.52500000	1
MB-6214	14.54166670	0
MB-6217	17.62777780	0
MB-6218	12.31388890	0
MB-6225	9.82222223	0
MB-6226	2.94722222	1
MB-6229	0.00833333	1
MB-6231	6.04722222	0
MB-6232	7.08333333	0
MB-6233	16.76388890	0
MB-6239	16.69444440	0
MB-6253	16.19722220	0
MB-6254	5.07500000	0
MB-6256	10.65277780	0
MB-6257	7.58333333	0
MB-6271	13.14444440	0
MB-6281	0.29166667	1
MB-6283	7.70000000	0
MB-6286	4.12777778	1
MB-6287	2.93333333	1
MB-6302	10.48888890	0
MB-6306	5.38333333	0
MB-6308	12.66111110	0
MB-6314	11.23611110	0
MB-6317	2.43611111	1
MB-6327	1.52222222	1
MB-6328	10.55555560	0
MB-6329	6.79166667	0
MB-6346	23.45833330	0
MB-6358	3.15555556	1
MB-7000	8.11666667	0
MB-7001	8.55833333	0
MB-7002	4.82777778	0
MB-7004	4.20555556	0
MB-7005	3.77777778	0
MB-7006	9.16111111	0
MB-7010	6.16944444	0
MB-7011	5.83888889	0
MB-7013	3.86944444	0
MB-7015	6.51388889	0
MB-7024	5.85555556	0
MB-7028	7.48333333	0
MB-7029	6.40555556	0
MB-7032	5.95555556	0
MB-7034	6.25833333	0
MB-7037	7.20000000	0
MB-7040	5.98611111	0
MB-7046	12.20000000	0
MB-7048	7.37222222	0
MB-7050	5.42777778	0
MB-7051	7.16111111	0
MB-7053	10.17777780	0
MB-7055	0.76111111	1
MB-7056	9.75000000	0
MB-7057	3.65277778	1
MB-7058	10.20833330	0
MB-7060	9.38888889	0
MB-7062	7.98888889	0
MB-7065	8.98888889	0
MB-7066	7.48055556	0
MB-7072	4.36111111	1
MB-7074	9.01388889	0
MB-7075	9.30277778	0
MB-7076	11.88888890	0
MB-7078	0.34722222	1
MB-7080	7.60277778	0
MB-7082	8.18888889	0
MB-7083	8.78888889	0
MB-7085	9.17500000	0
MB-7086	10.29444440	0
MB-7091	9.18888889	0
MB-7092	10.20000000	0
MB-7093	10.48611110	0
MB-7095	9.63611111	0
MB-7096	10.33333330	0
MB-7097	5.43055556	0
MB-7099	13.59722220	0
MB-7100	13.02777780	0
MB-7101	10.35555560	0
MB-7102	8.67500000	0
MB-7106	3.12500000	1
MB-7107	4.74444444	1
MB-7109	9.79444444	0
MB-7112	5.39166667	0
MB-7113	11.39166670	0
MB-7115	11.81111110	0
MB-7116	2.78055556	1
MB-7118	11.71388890	0
MB-7123	11.47222220	0
MB-7124	11.63333330	0
MB-7128	5.02222222	0
MB-7130	8.58055556	0
MB-7131	11.22777780	0
MB-7132	10.96666670	0
MB-7135	2.22777778	1
MB-7137	14.98333330	0
MB-7138	10.25000000	0
MB-7141	11.54722220	0
MB-7144	8.55277778	0
MB-7149	3.71944444	1
MB-7152	16.31666670	0
MB-7153	11.90000000	0
MB-7154	9.03888889	0
MB-7155	12.48055560	0
MB-7157	18.30277780	0
MB-7159	1.82777778	1
MB-7160	12.33888890	0
MB-7162	11.68333330	0
MB-7164	17.61666670	0
MB-7167	11.75277780	0
MB-7168	12.54166670	0
MB-7171	13.36666670	0
MB-7172	12.44166670	0
MB-7173	5.29444444	0
MB-7176	16.20000000	0
MB-7181	13.12777780	0
MB-7182	4.12222222	1
MB-7185	10.41944440	0
MB-7186	0.40555556	0
MB-7189	11.96666670	0
MB-7193	7.28888889	0
MB-7194	3.88888889	1
MB-7195	6.70277778	0
MB-7196	8.92500000	0
MB-7197	15.65555560	0
MB-7199	6.33333333	0
MB-7200	8.13333333	0
MB-7201	13.61944440	0
MB-7212	4.37500000	1
MB-7216	17.28888890	0
MB-7218	13.78611110	0
MB-7220	15.26666670	0
MB-7226	4.44722222	1
MB-7227	5.26666667	0
MB-7228	19.93055560	0
MB-7229	9.30000000	0
MB-7230	15.21666670	0
MB-7232	14.80000000	0
MB-7233	18.50277780	0
MB-7234	18.51666670	0
MB-7235	14.23333330	0
MB-7236	16.78888890	0
MB-7237	1.99444444	1
MB-7238	1.93888889	1
MB-7241	14.25833330	0
MB-7243	12.40000000	0
MB-7249	4.88888889	1
MB-7253	4.99722222	1
MB-7254	16.01666670	0
MB-7262	8.66944444	0
MB-7263	13.74722220	0
MB-7264	3.58055556	1
MB-7266	5.68055556	0
MB-7267	16.28055560	0
MB-7268	18.95555560	0
MB-7269	1.76388889	1
MB-7273	17.35000000	0
MB-7276	15.44444440	0
MB-7277	15.58611110	0
MB-7278	20.10833330	0
MB-7280	16.29444440	0
MB-7283	2.40555556	1
MB-7286	13.21944440	0
MB-7292	6.53888889	0
MB-7294	6.89444444	0
MB-7295	16.40555560	0
MB-7296	3.72777778	1
MB-7297	14.66388890	0
MB-7298	7.18611111	0
MB-0000	11.70833330		0
MB-0045	13.74166670		0
MB-0048	8.65277778		0
MB-0050	6.27777778		0
MB-0062	12.83055560		0
MB-0081	5.79166667		0
MB-0100	0.67222222		1
MB-0101	12.33611110		0
MB-0106	7.11111111		0
MB-0112	3.26388889		1
MB-0114	1.11666667		0
MB-0115	5.56111111		0
MB-0116	10.18888890		0
MB-0117	0.20000000		0
MB-0121	12.68333330		0
MB-0124	9.85000000		0
MB-0127	11.00555560		0
MB-0128	11.48333330		0
MB-0129	3.21388889		1
MB-0130	12.79722220		0
MB-0131	5.55277778		0
MB-0133	12.58333330		0
MB-0136	7.35000000		0
MB-0138	12.54722220		0
MB-0139	9.10000000		0
MB-0145	12.30555560		0
MB-0147	4.31388889		1
MB-0148	0.14722222		0
MB-0149	4.30833333		1
MB-0150	9.26666667		0
MB-0151	4.10277778		1
MB-0152	5.25277778		0
MB-0154	9.56388889		0
MB-0155	4.98333333		0
MB-0157	9.56388889		0
MB-0162	4.64722222		0
MB-0163	8.17500000		0
MB-0164	0.90277778		0
MB-0165	3.96944444		1
MB-0166	8.70000000		0
MB-0168	10.23055560		0
MB-0170	7.78055556		0
MB-0171	0.45277778		0
MB-0172	11.50833330		0
MB-0174	6.56388889		0
MB-0179	1.49444444		1
MB-0181	7.16388889		0
MB-0188	2.60833333		1
MB-0189	0.75555556		1
MB-0191	1.27500000		1
MB-0192	12.05277780		0
MB-0194	7.63333333		0
MB-0197	5.89444444		0
MB-0199	12.03333330		0
MB-0200	10.90555560		0
MB-0201	10.47500000		0
MB-0202	10.69722220		0
MB-0203	4.89722222		1
MB-0204	2.02500000		1
MB-0205	12.03888890		0
MB-0206	11.76388890		0
MB-0207	14.46944440		0
MB-0209	6.86388889		0
MB-0211	3.73333333		1
MB-0214	12.24166670		0
MB-0220	3.31944444		1
MB-0222	17.72500000		0
MB-0223	6.77777778		0
MB-0224	14.73055560		0
MB-0227	9.32222223		0
MB-0228	0.90277778		1
MB-0230	16.69444440		0
MB-0233	6.03611111		0
MB-0234	7.85277778		0
MB-0236	17.08611110		0
MB-0238	16.09722220		0
MB-0239	7.13055556		0
MB-0241	6.09444444		0
MB-0242	16.59166670		0
MB-0244	12.47777780		0
MB-0247	15.46666670		0
MB-0249	15.69444440		0
MB-0253	12.69166670		0
MB-0259	0.98888889		1
MB-0260	14.15277780		0
MB-0262	15.18888890		0
MB-0264	3.59166667		1
MB-0269	1.85277778		0
MB-0272	10.16666670		0
MB-0275	15.50833330		0
MB-0278	0.48611111		1
MB-0279	16.02222220		0
MB-0282	16.18611110		0
MB-0284	0.00000000		0
MB-0285	0.28055556		0
MB-0286	16.05000000		0
MB-0289	5.96666667		0
MB-0291	3.26666667		1
MB-0292	4.11944444		1
MB-0293	5.36388889		0
MB-0294	6.07500000		0
MB-0295	13.70833330		0
MB-0302	7.01666667		0
MB-0303	5.01111111		0
MB-0305	5.29166667		0
MB-0306	3.58055556		1
MB-0307	14.77777780		0
MB-0308	15.27222220		0
MB-0310	15.43055560		0
MB-0311	12.59722220		0
MB-0314	0.36944444		1
MB-0315	15.51666670		0
MB-0316	15.24166670		0
MB-0318	14.05833330		0
MB-0339	2.22777778		1
MB-0340	13.72777780		0
MB-0341	14.49166670		0
MB-0342	10.44444440		0
MB-0343	7.59444444		0
MB-0344	12.74444440		0
MB-0346	1.70277778		1
MB-0349	12.16944440		0
MB-0350	3.83888889		1
MB-0352	4.60000000		1
MB-0354	0.96666667		1
MB-0356	17.79166670		0
MB-0358	2.73888889		0
MB-0359	1.80000000		0
MB-0361	1.25555556		1
MB-0362	3.91944444		1
MB-0363	7.49166667		0
MB-0364	14.71666670		0
MB-0365	7.26944444		0
MB-0366	5.35277778		0
MB-0367	11.86944440		0
MB-0371	10.92777780		0
MB-0372	5.23055556		0
MB-0373	2.25000000		1
MB-0374	0.11944444		0
MB-0375	11.93055560		0
MB-0377	11.19722220		0
MB-0378	8.10833333		0
MB-0379	11.30555560		0
MB-0381	10.85000000		0
MB-0382	11.37222220		0
MB-0383	7.14444444		0
MB-0384	5.09166667		0
MB-0386	11.51111110		0
MB-0388	8.13055556		0
MB-0389	8.08055556		0
MB-0391	11.87222220		0
MB-0392	3.17777778		1
MB-0393	1.73611111		1
MB-0394	5.35277778		0
MB-0395	2.41666667		1
MB-0396	5.05555556		0
MB-0398	3.60000000		1
MB-0399	11.42500000		0
MB-0400	1.87222222		1
MB-0401	2.18888889		1
MB-0402	8.31111111		0
MB-0404	5.29166667		0
MB-0406	8.07500000		0
MB-0410	5.25000000		0
MB-0411	11.59722220		0
MB-0413	11.67222220		0
MB-0414	6.38611111		0
MB-0420	6.39444444		0
MB-0421	7.75000000		0
MB-0424	0.81944444		1
MB-0425	2.03333333		1
MB-0426	10.92500000		0
MB-0427	9.67500000		0
MB-0428	4.66111111		0
MB-0431	7.09444444		0
MB-0434	3.79166667		1
MB-0436	6.29166667		0
MB-0437	7.54722222		0
MB-0438	11.26388890		0
MB-0442	8.62222223		0
MB-0443	3.75277778		0
MB-0446	6.02222222		0
MB-0452	5.23333333		0
MB-0453	3.59444444		1
MB-0460	9.50000000		0
MB-0462	11.06388890		0
MB-0464	3.27500000		1
MB-0465	2.38333333		1
MB-0466	3.65555556		0
MB-0467	8.80000000		0
MB-0468	10.80000000		0
MB-0470	7.35277778		0
MB-0475	10.89166670		0
MB-0476	10.86944440		0
MB-0481	3.03333333		1
MB-0482	2.07222222		1
MB-0489	7.54722222		0
MB-0490	8.49722223		0
MB-0491	10.48333330		0
MB-0494	3.05277778		1
MB-0495	5.98333333		0
MB-0496	10.90833330		0
MB-0500	5.62222222		0
MB-0501	5.95833333		0
MB-0502	6.84166667		0
MB-0503	8.43611111		0
MB-0504	10.87222220		0
MB-0505	5.05833333		0
MB-0506	3.81666667		1
MB-0507	1.98333333		0
MB-0508	9.52777778		0
MB-0509	9.60833333		0
MB-0510	10.70000000		0
MB-0511	5.14166667		0
MB-0512	10.12777780		0
MB-0516	9.53888889		0
MB-0517	5.15833333		0
MB-0519	9.24722223		0
MB-0521	17.68333330		0
MB-0522	0.20833333		0
MB-0524	6.73611111		0
MB-0525	5.48888889		0
MB-0527	9.15277778		0
MB-0528	16.16388890		0
MB-0531	13.65555560		0
MB-0532	11.92777780		0
MB-0534	10.34166670		0
MB-0536	12.28055560		0
MB-0537	9.46388889		0
MB-0538	2.00833333		1
MB-0540	16.21111110		0
MB-0542	4.05000000		1
MB-0545	3.43055556		1
MB-0551	4.33055556		1
MB-0552	5.67222222		0
MB-0558	8.15277778		0
MB-0568	15.12222220		0
MB-0569	4.95833333		1
MB-0575	10.71388890		0
MB-0576	2.58333333		1
MB-0578	9.17500000		0
MB-0579	7.73055556		0
MB-0580	6.61388889		0
MB-0581	0.65555556		1
MB-0588	9.97777778		0
MB-0593	2.88888889		1
MB-0596	8.92500000		0
MB-0597	9.43333333		0
MB-0598	7.44722222		0
MB-0599	10.27222220		0
MB-0601	2.47222222		1
MB-0605	9.55000000		0
MB-0607	7.31944444		0
MB-0608	5.33055556		0
MB-0609	8.22500000		0
MB-0610	6.39166667		0
MB-0611	8.71111111		0
MB-0613	4.06666667		0
MB-0614	9.94444444		0
MB-0615	2.89722222		0
MB-0616	2.41944444		1
MB-0617	7.74722222		0
MB-0619	7.85277778		0
MB-0620	9.40000000		0
MB-0621	2.79722222		0
MB-0623	9.25555556		0
MB-0624	5.33611111		0
MB-0627	0.06388889		0
MB-0628	8.83055556		0
MB-0631	3.95277778		1
MB-0632	4.70833333		0
MB-0634	1.48055556		0
MB-0636	2.71944444		1
MB-0637	6.72222222		0
MB-0639	6.28333333		0
MB-0640	5.11111111		0
MB-0641	8.54722223		0
MB-0643	1.64444444		1
MB-0644	7.77500000		0
MB-0646	1.26388889		1
MB-0649	5.11944444		0
MB-0650	2.12777778		0
MB-0652	8.05277778		0
MB-0655	9.25555556		0
MB-0656	1.58611111		1
MB-0657	2.53611111		0
MB-0658	8.10555556		0
MB-0660	1.57777778		1
MB-0662	5.81666667		0
MB-0663	4.61388889		0
MB-0664	0.92222222		1
MB-0666	2.02777778		1
MB-0869	9.36666667		0
MB-0872	12.67222220		0
MB-0874	1.38333333		1
MB-0880	0.10277778		0
MB-0893	14.63611110		0
MB-0899	14.65000000		0
MB-0901	11.34722220		0
MB-0904	12.05833330		0
MB-0906	5.32222222		0
MB-2513	4.97500000		1
MB-2517	22.36944440		0
MB-2556	18.40833330		0
MB-2564	23.78611110		0
MB-2610	23.39166670		0
MB-2616	18.26388890		0
MB-2617	7.42500000		0
MB-2624	10.71111110		0
MB-2632	1.59166667		1
MB-2642	3.76388889		1
MB-2643	4.41388889		1
MB-2686	14.77222220		0
MB-2708	11.10277780		0
MB-2711	16.78888890		0
MB-2712	19.53611110		0
MB-2718	23.18888890		0
MB-2724	9.00555556		0
MB-2742	2.07500000		1
MB-2744	22.96944440		0
MB-2749	8.14722222		0
MB-2753	22.86666670		0
MB-2754	16.96111110		0
MB-2758	2.91666667		1
MB-2764	22.51111110		0
MB-2765	18.98888890		0
MB-2767	22.61111110		0
MB-2771	3.73611111		1
MB-2772	12.56111110		0
MB-2779	22.93611110		0
MB-2792	9.23055556		0
MB-2796	7.30833333		0
MB-2801	22.60555560		0
MB-2815	21.46388890		0
MB-2821	11.33888890		0
MB-2823	22.49166670		0
MB-2827	19.63888890		0
MB-2833	21.64722220		0
MB-2834	12.81944440		0
MB-2835	4.58611111		1
MB-2840	22.41666670		0
MB-2842	1.64444444		1
MB-2843	19.29444440		0
MB-2844	12.22777780		0
MB-2845	22.06388890		0
MB-2846	12.47500000		0
MB-2848	18.97777780		0
MB-2849	3.60000000		1
MB-2850	0.78611111		1
MB-2857	20.88888890		0
MB-2858	11.79722220		0
MB-2867	22.44444440		0
MB-2895	16.38055560		0
MB-2896	19.78055560		0
MB-2900	1.72222222		1
MB-2904	10.46666670		0
MB-2912	22.28333330		0
MB-2917	2.66111111		1
MB-2922	1.20000000		1
MB-2929	21.90555560		0
MB-2947	9.33333333		0
MB-2951	21.94722220		0
MB-2952	15.75833330		0
MB-2953	2.51111111		1
MB-2957	21.84444440		0
MB-2963	18.98611110		0
MB-2964	0.80000000		1
MB-2969	14.40833330		0
MB-2970	21.07222220		0
MB-2984	21.76666670		0
MB-2993	15.58611110		0
MB-2994	21.20833330		0
MB-3001	21.93611110		0
MB-3002	11.71388890		0
MB-3006	1.30833333		1
MB-3008	12.46666670		0
MB-3013	19.86388890		0
MB-3014	21.88611110		0
MB-3016	21.57222220		0
MB-3028	3.54722222		1
MB-3031	2.96944444		1
MB-3032	20.84444440		0
MB-3035	21.72777780		0
MB-3046	6.15277778		0
MB-3057	2.66944444		1
MB-3058	21.18888890		0
MB-3062	12.19722220		0
MB-3063	2.38055556		1
MB-3064	13.76388890		0
MB-3067	21.62777780		0
MB-3085	17.58055560		0
MB-3088	21.37500000		0
MB-3103	2.39444444		1
MB-3104	6.28055556		0
MB-3105	21.02777780		0
MB-3110	8.39444444		0
MB-3122	21.48055560		0
MB-3123	13.95277780		0
MB-3153	18.99444440		0
MB-3211	12.12500000		0
MB-3218	20.73055560		0
MB-3228	21.00000000		0
MB-3235	19.67777780		0
MB-3266	4.26666667		1
MB-3271	5.45555556		0
MB-3275	3.46111111		1
MB-3277	2.74444444		1
MB-3292	18.14722220		0
MB-3295	13.21111110		0
MB-3297	19.67222220		0
MB-3298	20.21388890		0
MB-3328	15.92777780		0
MB-3329	3.16388889		1
MB-3355	9.08333333		0
MB-3363	0.90555556		1
MB-3365	20.13333330		0
MB-3367	14.95277780		0
MB-3378	7.29444444		0
MB-3381	19.71944440		0
MB-3382	11.35277780		0
MB-3383	1.93333333		1
MB-3386	4.63611111		1
MB-3395	20.31388890		0
MB-3396	18.89444440		0
MB-3429	20.29166670		0
MB-3435	2.11944444		1
MB-3439	15.72777780		0
MB-3452	9.98888889		0
MB-3453	2.73611111		1
MB-3459	20.11666670		0
MB-3462	19.51944440		0
MB-3467	3.23333333		1
MB-3470	5.21111111		0
MB-3476	13.25555560		0
MB-3479	19.30555560		0
MB-3487	19.76111110		0
MB-3488	2.28888889		1
MB-3490	8.53333333		0
MB-3492	9.84444444		0
MB-3497	1.29166667		1
MB-3500	19.94166670		0
MB-3502	19.11111110		0
MB-3526	7.17222222		0
MB-3528	9.47222223		0
MB-3536	7.18611111		0
MB-3545	19.39444440		0
MB-3556	3.16944444		1
MB-3567	19.66944440		0
MB-3582	19.11388890		0
MB-3606	9.21944444		0
MB-3702	19.20555560		0
MB-3706	3.23333333		1
MB-3707	19.06388890		0
MB-3711	18.50833330		0
MB-3748	19.00000000		0
MB-3752	6.27777778		0
MB-3754	7.72777778		0
MB-3842	18.83888890		0
MB-3850	6.02500000		0
MB-3854	8.26944444		0
MB-3865	16.66388890		0
MB-3866	18.79166670		0
MB-3978	8.40555556		0
MB-4005	15.69722220		0
MB-4015	0.94166667		1
MB-4024	10.34166670		0
MB-4059	14.33333330		0
MB-4091	23.44722220		0
MB-4126	14.56666670		0
MB-4145	18.13611110		0
MB-4146	1.30277778		1
MB-4154	4.13055556		1
MB-4171	15.39166670		0
MB-4212	27.53055560		0
MB-4213	7.04166667		0
MB-4233	3.03055556		1
MB-4235	27.97777780		0
MB-4250	8.34722223		0
MB-4254	14.86666670		0
MB-4264	13.60000000		0
MB-4276	11.01666670		0
MB-4278	20.35000000		0
MB-4281	21.66944440		0
MB-4300	15.75277780		0
MB-4303	7.41944444		0
MB-4317	14.82500000		0
MB-4332	25.66111110		0
MB-4341	2.80833333		1
MB-4342	19.39722220		0
MB-4350	2.58888889		1
MB-4354	1.28055556		1
MB-4357	9.50277778		0
MB-4360	0.98888889		1
MB-4375	24.26388890		0
MB-4407	6.94722222		0
MB-4408	17.21388890		0
MB-4416	20.13333330		0
MB-4417	1.39166667		1
MB-4426	14.24166670		0
MB-4548	26.90277780		0
MB-4601	4.68888889		1
MB-4621	22.65555560		0
MB-4622	23.56944440		0
MB-4623	24.33611110		0
MB-4640	16.71666670		0
MB-4653	4.01111111		1
MB-4655	8.25000000		0
MB-4663	19.94444440		0
MB-4667	24.61111110		0
MB-4686	4.03611111		1
MB-4687	6.17500000		0
MB-4696	21.27222220		0
MB-4698	14.22222220		0
MB-4702	25.07222220		0
MB-4704	5.33333333		0
MB-4705	17.75833330		0
MB-4709	12.23055560		0
MB-4711	2.62222222		1
MB-4712	20.79444440		0
MB-4714	6.97222222		0
MB-4715	2.93611111		1
MB-4718	16.52777780		0
MB-4724	12.17222220		0
MB-4732	12.48888890		0
MB-4733	1.64444444		1
MB-4737	10.18333330		0
MB-4738	14.67222220		0
MB-4743	19.18055560		0
MB-4745	3.55555556		1
MB-4750	3.14444444		1
MB-4752	10.43888890		0
MB-4757	2.28333333		1
MB-4758	17.66111110		0
MB-4763	8.50833333		0
MB-4764	20.45833330		0
MB-4769	1.80833333		1
MB-4770	12.67222220		0
MB-4779	8.46388889		0
MB-4782	20.92222220		0
MB-4784	12.14444440		0
MB-4787	6.75555556		0
MB-4792	3.38611111		1
MB-4793	6.94722222		0
MB-4798	21.43055560		0
MB-4805	10.81666670		0
MB-4809	23.83888890		0
MB-4814	6.12222222		0
MB-4858	10.77777780		0
MB-4859	13.15000000		0
MB-4862	15.60833330		0
MB-4865	19.15833330		0
MB-4870	19.08888890		0
MB-4871	3.31666667		1
MB-4872	13.09166670		0
MB-4876	12.55000000		0
MB-4878	1.87222222		1
MB-4879	6.66388889		0
MB-4880	17.58055560		0
MB-4881	22.85000000		0
MB-4882	22.17500000		0
MB-4886	4.01388889		1
MB-4887	2.95000000		1
MB-4888	19.20833330		0
MB-4893	14.72500000		0
MB-4896	5.40555556		0
MB-4897	16.45277780		0
MB-4904	10.76944440		0
MB-4911	2.61944444		1
MB-4928	18.33611110		0
MB-4931	2.53055556		1
MB-4933	22.74166670		0
MB-4935	16.18333330		0
MB-4937	6.43611111		0
MB-4938	5.88333333		0
MB-4941	4.88611111		1
MB-4942	10.34444440		0
MB-4945	1.67777778		1
MB-4949	18.08055560		0
MB-4952	15.36666670		0
MB-4967	10.89166670		0
MB-4974	14.67500000		0
MB-4978	16.53611110		0
MB-4981	15.06388890		0
MB-4982	1.59722222		1
MB-4986	6.65000000		0
MB-4992	13.78055560		0
MB-4993	6.26944444		0
MB-4998	5.46388889		0
MB-4999	15.66111110		0
MB-5004	18.06111110		0
MB-5017	12.07777780		0
MB-5019	3.15000000		1
MB-5027	15.82222220		0
MB-5040	6.59722222		0
MB-5041	14.49444440		0
MB-5045	14.02500000		0
MB-5052	2.88055556		1
MB-5054	15.64166670		0
MB-5057	4.69444444		1
MB-5058	14.89444440		0
MB-5063	17.93055560		0
MB-5064	7.62500000		0
MB-5065	15.40000000		0
MB-5070	17.82500000		0
MB-5081	4.83333333		1
MB-5097	5.13333333		0
MB-5100	1.65833333		1
MB-5102	2.53055556		1
MB-5113	14.63611110		0
MB-5114	1.28055556		1
MB-5117	17.43888890		0
MB-5120	2.31666667		1
MB-5126	2.27500000		1
MB-5138	3.08333333		1
MB-5139	7.49722222		0
MB-5143	10.66111110		0
MB-5145	13.26944440		0
MB-5154	14.23611110		0
MB-5155	21.66111110		0
MB-5157	1.51944444		1
MB-5161	14.61111110		0
MB-5162	13.69444440		0
MB-5164	6.70833333		0
MB-5171	15.41666670		0
MB-5172	15.35555560		0
MB-5173	1.84444444		1
MB-5175	16.22500000		0
MB-5176	9.38611111		0
MB-5178	15.36111110		0
MB-5179	20.55000000		0
MB-5188	1.61666667		1
MB-5190	20.21388890		0
MB-5195	16.40555560		0
MB-5196	7.83611111		0
MB-5199	17.03333330		0
MB-5209	14.59166670		0
MB-5212	14.92500000		0
MB-5213	3.61666667		1
MB-5214	8.94722223		0
MB-5222	9.31944444		0
MB-5223	12.05555560		0
MB-5225	3.60555556		1
MB-5227	15.58611110		0
MB-5229	2.83055556		1
MB-5230	14.70833330		0
MB-5231	1.38055556		1
MB-5232	17.60000000		0
MB-5235	17.01666670		0
MB-5236	13.88888890		0
MB-5238	3.67777778		1
MB-5240	8.65277778		0
MB-5253	8.50555556		0
MB-5258	8.42222223		0
MB-5259	3.84722222		1
MB-5264	16.60833330		0
MB-5267	5.92222222		0
MB-5268	15.51111110		0
MB-5271	13.95833330		0
MB-5272	16.82777780		0
MB-5278	8.33055556		0
MB-5280	6.48888889		0
MB-5295	6.30833333		0
MB-5296	1.15000000		1
MB-5298	7.07500000		0
MB-5299	1.39166667		1
MB-5308	8.73055556		0
MB-5311	4.80555556		1
MB-5312	3.15833333		1
MB-5313	3.87777778		1
MB-5315	3.58611111		1
MB-5318	1.18055556		1
MB-5322	8.52500000		0
MB-5323	18.83888890		0
MB-5327	13.62777780		0
MB-5330	9.54444444		0
MB-5331	10.34444440		0
MB-5335	2.10277778		1
MB-5338	4.30555556		1
MB-5339	16.32222220		0
MB-5346	16.19166670		0
MB-5348	14.13888890		0
MB-5350	4.46944444		1
MB-5351	16.84166670		0
MB-5358	2.40277778		1
MB-5364	10.48055560		0
MB-5366	20.26388890		0
MB-5378	1.02222222		1
MB-5381	16.81944440		0
MB-5392	19.77222220		0
MB-5395	13.76388890		0
MB-5405	9.80000000		0
MB-5407	17.13333330		0
MB-5408	8.45000000		0
MB-5409	16.51111110		0
MB-5411	2.16666667		1
MB-5414	11.71666670		0
MB-5420	16.15833330		0
MB-5421	16.21388890		0
MB-5426	2.88611111		1
MB-5427	12.97777780		0
MB-5428	12.53888890		0
MB-5431	1.32222222		1
MB-5440	16.38611110		0
MB-5442	17.15000000		0
MB-5446	13.56944440		0
MB-5447	12.40555560		0
MB-5450	15.85000000		0
MB-5453	4.77500000		1
MB-5454	4.22222222		1
MB-5455	5.15000000		0
MB-5457	13.71388890		0
MB-5465	1.56666667		1
MB-5468	8.28055556		0
MB-5470	3.50555556		1
MB-5471	15.48055560		0
MB-5474	18.89166670		0
MB-5482	1.47222222		1
MB-5483	3.53611111		1
MB-5492	1.94722222		1
MB-5495	19.06666670		0
MB-5513	3.05277778		1
MB-5519	14.10277780		0
MB-5520	1.35833333		1
MB-5521	10.40000000		0
MB-5526	12.58888890		0
MB-5527	15.04722220		0
MB-5529	1.23333333		1
MB-5531	15.33055560		0
MB-5533	13.16944440		0
MB-5534	6.59166667		0
MB-5535	10.01111110		0
MB-5541	16.67777780		0
MB-5543	2.86944444		1
MB-5547	8.21388889		0
MB-5551	15.18611110		0
MB-5552	2.89166667		1
MB-5558	2.08611111		0
MB-5559	1.56944444		1
MB-5560	15.55000000		0
MB-5565	16.17500000		0
MB-5566	19.53333330		0
MB-5572	14.88611110		0
MB-5577	4.61666667		1
MB-5579	7.55000000		0
MB-5582	18.52777780		0
MB-5588	6.76111111		0
MB-5591	12.94722220		0
MB-5593	7.70833333		0
MB-5596	13.99444440		0
MB-5599	18.73888890		0
MB-5602	18.70277780		0
MB-5603	14.30277780		0
MB-5613	17.69722220		0
MB-5614	9.70277778		0
MB-5616	15.05277780		0
MB-5624	11.33333330		0
MB-5633	2.91944444		1
MB-5634	5.24166667		0
MB-5635	1.75555556		1
MB-5640	14.35833330		0
MB-5647	2.56666667		1
MB-5651	1.75000000		1
MB-5652	8.72222223		0
MB-5653	16.21666670		0
MB-5655	15.98333330		0
MB-5656	10.53333330		0
MB-6010	18.18611110		0
MB-6014	15.99444440		0
MB-6019	1.12777778		1
MB-6024	21.02222220		0
MB-6029	23.19722220		0
MB-6036	23.99444440		0
MB-6039	6.09444444		0
MB-6042	21.95277780		0
MB-6044	18.25833330		0
MB-6048	14.01666670		0
MB-6049	22.01944440		0
MB-6051	15.56944440		0
MB-6052	21.28055560		0
MB-6053	20.90000000		0
MB-6055	16.70277780		0
MB-6058	1.88888889		1
MB-6059	23.20555560		0
MB-6060	3.16944444		1
MB-6062	23.53055560		0
MB-6063	1.30000000		1
MB-6068	15.21666670		0
MB-6077	14.18888890		0
MB-6082	8.54166667		0
MB-6085	1.99166667		0
MB-6092	0.19166667		1
MB-6097	13.30833330		0
MB-6098	0.88611111		1
MB-6100	0.83888889		1
MB-6101	6.45833333		0
MB-6103	19.95000000		0
MB-6105	16.01666670		0
MB-6107	10.27777780		0
MB-6108	16.16388890		0
MB-6113	10.38055560		0
MB-6114	5.56944444		0
MB-6116	16.09444440		0
MB-6122	21.68333330		0
MB-6131	21.47222220		0
MB-6143	21.30000000		0
MB-6144	21.24444440		0
MB-6146	7.46666667		0
MB-6147	19.83888890		0
MB-6150	6.47222222		0
MB-6152	19.07500000		0
MB-6156	4.91111111		1
MB-6157	1.32222222		1
MB-6160	20.61388890		0
MB-6168	18.80833330		0
MB-6169	7.06111111		0
MB-6178	2.76111111		1
MB-6187	3.14722222		1
MB-6188	1.98055556		0
MB-6194	4.37222222		1
MB-6195	16.85277780		0
MB-6200	2.50555556		1
MB-6204	4.73055556		1
MB-6208	18.43333330		0
MB-6212	18.68611110		0
MB-6223	18.49444440		0
MB-6224	2.95555556		1
MB-6228	16.67500000		0
MB-6234	17.78055560		0
MB-6237	8.76666667		0
MB-6238	14.41388890		0
MB-6242	13.78611110		0
MB-6245	14.80277780		0
MB-6246	4.40833333		1
MB-6248	15.23611110		0
MB-6251	1.22500000		1
MB-6263	6.32222222		0
MB-6272	1.86666667		1
MB-6273	15.78611110		0
MB-6280	2.32222222		1
MB-6284	7.36111111		0
MB-6288	8.35833333		0
MB-6297	14.23888890		0
MB-6300	5.31944444		0
MB-6305	7.46111111		0
MB-6312	13.56388890		0
MB-6318	9.10277778		0
MB-6319	12.89166670		0
MB-6322	6.69722222		0
MB-6330	11.69444440		0
MB-6334	10.67500000		0
MB-6336	1.43333333		1
MB-6337	9.23888889		0
MB-6344	12.74444440		0
MB-6359	7.08611111		0
MB-6363	1.39166667		1
MB-7003	7.60277778		0
MB-7007	4.88333333		0
MB-7008	4.24166667		1
MB-7009	4.56388889		1
MB-7012	1.65277778		1
MB-7014	5.72500000		0
MB-7017	11.27777780		0
MB-7018	7.21111111		0
MB-7019	6.72777778		0
MB-7020	5.96944444		0
MB-7022	7.12500000		0
MB-7023	2.33055556		1
MB-7025	6.68611111		0
MB-7026	9.30833333		0
MB-7027	3.08055556		1
MB-7030	2.61111111		1
MB-7031	7.11388889		0
MB-7035	2.67222222		1
MB-7036	10.03611110		0
MB-7038	6.75277778		0
MB-7039	4.10000000		1
MB-7041	8.49722223		0
MB-7042	7.37500000		0
MB-7043	7.62777778		0
MB-7044	7.23611111		0
MB-7045	7.91111111		0
MB-7049	8.50277778		0
MB-7052	8.84444444		0
MB-7054	2.53611111		1
MB-7059	9.94444444		0
MB-7061	8.06388889		0
MB-7063	7.21666667		0
MB-7067	8.75000000		0
MB-7068	8.20555556		0
MB-7069	9.55000000		0
MB-7070	9.00555556		0
MB-7071	8.50555556		0
MB-7073	11.49444440		0
MB-7077	8.43888889		0
MB-7079	7.58888889		0
MB-7081	11.68611110		0
MB-7084	9.71111111		0
MB-7087	0.42222222		1
MB-7088	10.29444440		0
MB-7089	9.90833333		0
MB-7090	9.14722223		0
MB-7094	9.44722223		0
MB-7104	10.23611110		0
MB-7111	2.51388889		1
MB-7114	10.27222220		0
MB-7119	10.69722220		0
MB-7121	7.40277778		0
MB-7122	2.49166667		1
MB-7127	11.27777780		0
MB-7133	1.98611111		1
MB-7140	7.56666667		0
MB-7142	14.65833330		0
MB-7143	15.53055560		0
MB-7145	11.52777780		0
MB-7147	14.05000000		0
MB-7150	10.74722220		0
MB-7151	12.03611110		0
MB-7158	3.86944444		1
MB-7161	10.12777780		0
MB-7163	4.38611111		1
MB-7165	12.26388890		0
MB-7170	12.95000000		0
MB-7174	11.73055560		0
MB-7187	12.23611110		0
MB-7198	1.39444444		1
MB-7205	13.83611110		0
MB-7207	4.64444444		1
MB-7208	3.82777778		1
MB-7215	17.41388890		0
MB-7217	7.53333333		0
MB-7219	13.76666670		0
MB-7225	4.58333333		1
MB-7231	16.58611110		0
MB-7244	15.34722220		0
MB-7250	4.25000000		1
MB-7251	1.79722222		1
MB-7252	2.97500000		1
MB-7256	2.89166667		1
MB-7258	1.25555556		1
MB-7260	2.59722222		0
MB-7270	14.59722220		0
MB-7275	3.70000000		1
MB-7279	1.77500000		1
MB-7281	4.12777778		1
MB-7284	16.91666670		0
MB-7285	9.08333333		0
MB-7287	8.08055556		0
MB-7288	2.25555556		1
MB-7289	10.55555560		0
MB-7291	0.56944444		1
MB-7293	16.60277780		0
MB-7299	16.82500000		0
