# Supplementary material for: Glucocorticoid receptors are required effectors of TGFβ1-induced p38 MAPK signaling to advanced cancer phenotypes in triple-negative breast cancer
Source: Breast Cancer Res. 2020 May 1;22:39. doi: 10.1186/s13058-020-01277-8 (PMC7193415; doi:10.1186/s13058-020-01277-8)
Supplement: Supplementary file 6 — Survival data pS134-GR gene signature in TCGA via SurvExpress. [file 13058_2020_1277_MOESM6_ESM.csv]

	Months elapsed	Lower 50th percentile	Upper 50th Percentile
TCGA.A2.A0T4	52.00000000	0
TCGA.GM.A5PX	45.91666670	0
TCGA.AO.A1KO	51.83333330	0
TCGA.EW.A1P6	46.83333330	0
TCGA.E2.A15D	43.83333330	0
TCGA.BH.A0DK	35.25000000	0
TCGA.C8.A130	30.83333330	0
TCGA.A2.A0T0	44.41666670	0
TCGA.BH.A5J0	59.58333330	0
TCGA.A8.A075	43.16666670	0
TCGA.AN.A04C	4.50000000	0
TCGA.AN.A0XS	0.83333333	0
TCGA.A8.A06O	33.00000000	0
TCGA.AO.A0J7	51.50000000	0
TCGA.EW.A1J2	33.58333330	0
TCGA.D8.A146	53.58333330	0
TCGA.D8.A13Z	52.91666670	0
TCGA.A8.A06P	33.00000000	0
TCGA.AN.A0FS	17.50000000	0
TCGA.D8.A1JU	37.25000000	0
TCGA.A7.A3J1	28.58333330	0
TCGA.A8.A08A	2.50000000	0
TCGA.C8.A26Z	39.16666670	0
TCGA.A8.A07W	25.33333330	0
TCGA.D8.A27V	31.75000000	0
TCGA.A2.A1G1	48.66666670	0
TCGA.AN.A0FW	0.91666667	0
TCGA.AN.A0AM	0.41666667	0
TCGA.LL.A5YN	37.25000000	0
TCGA.E2.A15H	32.75000000	0
TCGA.D8.A1XT	42.16666670	0
TCGA.AC.A3W5	42.00000000	0
TCGA.BH.A0HI	51.66666670	0
TCGA.C8.A26W	31.75000000	0
TCGA.A8.A06Q	2.58333333	0
TCGA.E9.A1R6	28.25000000	0
TCGA.A8.A07F	48.08333330	0
TCGA.AN.A0FV	0.83333333	0
TCGA.AO.A1KT	45.08333330	0
TCGA.E2.A15C	57.83333330	0
TCGA.C8.A12M	29.83333330	0
TCGA.AN.A0FN	18.16666670	0
TCGA.C8.A12V	32.08333330	0
TCGA.AC.A5EH	42.58333330	0
TCGA.E2.A15S	35.66666670	0
TCGA.D8.A1Y3	35.83333330	0
TCGA.C8.A26V	51.33333330	0
TCGA.BH.A0GZ	27.33333330	0
TCGA.AC.A3W6	50.16666670	0
TCGA.A8.A0A2	48.25000000	0
TCGA.AC.A3HN	41.33333330	0
TCGA.A1.A0SJ	34.66666670	0
TCGA.AN.A0FY	0.83333333	0
TCGA.A2.A4S2	53.58333330	0
TCGA.A8.A08R	2.50000000	0
TCGA.AN.A0FD	16.33333330	0
TCGA.C8.A12P	29.83333330	0
TCGA.D8.A1JE	47.91666670	0
TCGA.BH.A0DS	6.50000000	0
TCGA.BH.A0E1	39.75000000	0
TCGA.A2.A0YH	54.91666670	0
TCGA.A8.A093	45.50000000	0
TCGA.BH.A18G	12.41666670	0
TCGA.A2.A0YK	49.00000000	0
TCGA.BH.A0E6	24.41666670	0
TCGA.AC.A23E	58.16666670	0
TCGA.A7.A4SA	37.83333330	0
TCGA.D8.A1Y1	25.16666670	1
TCGA.A1.A0SQ	46.16666670	0
TCGA.AN.A03Y	0.83333333	0
TCGA.C8.A1HG	28.75000000	0
TCGA.D8.A1JT	33.75000000	0
TCGA.AR.A24P	7.00000000	0
TCGA.GI.A2C8	18.75000000	0
TCGA.D8.A1XB	46.00000000	0
TCGA.D8.A143	35.91666670	0
TCGA.A8.A06R	45.58333330	0
TCGA.E2.A56Z	21.00000000	0
TCGA.OL.A5RZ	56.58333330	0
TCGA.A2.A0T5	44.25000000	0
TCGA.D8.A1J8	35.91666670	0
TCGA.A7.A3IY	28.75000000	0
TCGA.AO.A0J8	56.66666670	0
TCGA.EW.A1PB	50.66666670	0
TCGA.A2.A0T1	43.41666670	0
TCGA.E2.A15L	52.16666670	0
TCGA.A8.A06Z	2.58333333	0
TCGA.D8.A1JM	49.16666670	0
TCGA.C8.A138	31.66666670	0
TCGA.BH.A2L8	51.00000000	0
TCGA.A1.A0SG	36.16666670	0
TCGA.C8.A27B	36.58333330	0
TCGA.A7.A3IZ	26.83333330	0
TCGA.D8.A1X7	42.41666670	0
TCGA.A8.A07P	27.83333330	0
TCGA.A8.A0A4	33.00000000	0
TCGA.AC.A23C	48.75000000	0
TCGA.C8.A273	42.75000000	0
TCGA.C8.A278	24.75000000	0
TCGA.D8.A27T	33.16666670	0
TCGA.D8.A1JD	46.00000000	0
TCGA.AN.A0XW	14.16666670	0
TCGA.A8.A09R	22.75000000	0
TCGA.AN.A0AJ	25.25000000	0
TCGA.C8.A1HL	26.41666670	0
TCGA.A1.A0SB	21.58333330	0
TCGA.A2.A4S3	55.50000000	0
TCGA.E2.A15G	46.16666670	0
TCGA.E9.A248	4.91666667	0
TCGA.A8.A08L	25.33333330	1
TCGA.D8.A1XS	41.33333330	0
TCGA.AC.A62Y	44.16666670	0
TCGA.C8.A1HO	31.25000000	0
TCGA.A8.A08I	30.41666670	0
TCGA.A8.A07J	30.41666670	0
TCGA.D8.A1JS	30.91666670	0
TCGA.GM.A5PV	34.33333330	0
TCGA.AC.A62X	34.75000000	0
TCGA.E9.A1R4	15.50000000	0
TCGA.EW.A1IZ	46.16666670	0
TCGA.D8.A140	33.58333330	0
TCGA.E9.A1NI	25.00000000	0
TCGA.JL.A3YX	29.33333330	0
TCGA.AC.A3OD	37.58333330	0
TCGA.A2.A1G0	51.33333330	0
TCGA.E9.A2JT	24.00000000	0
TCGA.AN.A0AT	0.83333333	0
TCGA.BH.A0HN	43.00000000	0
TCGA.EW.A1PC	15.58333330	0
TCGA.EW.A423	44.41666670	0
TCGA.D8.A1XM	44.83333330	0
TCGA.A2.A0T6	47.91666670	0
TCGA.E2.A15E	52.50000000	0
TCGA.BH.A0HO	6.33333333	0
TCGA.D8.A27N	43.25000000	0
TCGA.C8.A12U	32.08333330	0
TCGA.D8.A1XR	40.16666670	0
TCGA.AN.A049	1.58333333	0
TCGA.C8.A134	31.91666670	0
TCGA.A8.A09N	2.58333333	0
TCGA.A8.A07R	22.75000000	0
TCGA.LL.A5YO	36.66666670	0
TCGA.BH.A0H0	38.41666670	0
TCGA.AN.A0XR	0.83333333	0
TCGA.AR.A1AR	43.66666670	1
TCGA.A7.A4SE	53.66666670	0
TCGA.A2.A25C	43.58333330	0
TCGA.A8.A09C	2.58333333	0
TCGA.C8.A1HI	28.58333330	0
TCGA.AR.A5QQ	26.83333330	1
TCGA.C8.A1HM	31.25000000	0
TCGA.D8.A1X5	47.08333330	0
TCGA.E9.A5FL	2.00000000	0
TCGA.A2.A04P	45.66666670	1
TCGA.A8.A09W	2.50000000	0
TCGA.EW.A1J1	47.91666670	0
TCGA.A8.A08G	50.58333330	0
TCGA.E9.A243	51.00000000	0
TCGA.EW.A1J5	39.75000000	0
TCGA.BH.A0HU	32.66666670	0
TCGA.A7.A26J	52.25000000	0
TCGA.E9.A249	18.08333330	0
TCGA.C8.A1HJ	0.41666667	0
TCGA.BH.A0AW	51.83333330	0
TCGA.EW.A1P5	58.58333330	0
TCGA.AR.A0TU	59.08333330	0
TCGA.A1.A0SP	48.66666670	0
TCGA.A8.A0A6	53.33333330	0
TCGA.AN.A04D	4.33333333	0
TCGA.A8.A0A1	30.41666670	0
TCGA.A8.A0A7	2.50000000	0
TCGA.D8.A27G	34.08333330	0
TCGA.AO.A0J3	54.25000000	0
TCGA.A8.A09T	48.25000000	0
TCGA.C8.A1HF	27.66666670	0
TCGA.EW.A1PH	50.58333330	0
TCGA.BH.A18H	54.33333330	0
TCGA.B6.A400	17.91666670	0
TCGA.A2.A1FW	44.00000000	0
TCGA.D8.A141	52.16666670	0
TCGA.D8.A1Y0	39.33333330	0
TCGA.AN.A0FF	14.33333330	0
TCGA.A8.A09X	35.50000000	1
TCGA.EW.A2FW	56.00000000	0
TCGA.AN.A046	0.83333333	0
TCGA.C8.A275	0.08333333	0
TCGA.AN.A0FK	17.75000000	0
TCGA.D8.A1XF	38.58333330	0
TCGA.AN.A0AK	18.66666670	0
TCGA.HN.A2NL	6.58333333	0
TCGA.D8.A1XK	36.75000000	0
TCGA.D8.A1Y2	36.08333330	0
TCGA.D8.A27W	31.08333330	0
TCGA.AO.A1KS	29.16666670		0
TCGA.AN.A0FJ	20.16666670		0
TCGA.D8.A27H	33.08333330		0
TCGA.D8.A1JP	53.25000000		0
TCGA.E2.A1BC	41.75000000		0
TCGA.AQ.A54N	6.50000000		0
TCGA.A2.A0YE	46.16666670		0
TCGA.C8.A12Z	31.83333330		0
TCGA.A7.A5ZV	30.66666670		0
TCGA.AN.A0XU	0.83333333		0
TCGA.B6.A0I9	30.16666670		1
TCGA.A7.A13G	59.83333330		0
TCGA.E9.A1RF	16.66666670		0
TCGA.A2.A0YG	55.50000000		0
TCGA.B6.A409	47.75000000		1
TCGA.AC.A3YI	58.91666670		0
TCGA.OL.A5S0	51.66666670		0
TCGA.AC.A23H	14.50000000		1
TCGA.AN.A0FZ	0.83333333		0
TCGA.BH.A18T	18.66666670		1
TCGA.AN.A0XT	0.83333333		0
TCGA.A2.A25D	46.00000000		0
TCGA.C8.A12Q	32.08333330		1
TCGA.A2.A0CU	13.16666670		1
TCGA.EW.A1P8	19.91666670		1
TCGA.AC.A3EH	16.41666670		1
TCGA.BH.A18J	51.00000000		1
TCGA.BH.A0HK	14.83333330		0
TCGA.E2.A15K	22.91666670		0
TCGA.E9.A245	2.16666667		0
TCGA.A1.A0SM	20.16666670		0
TCGA.C8.A274	42.33333330		0
TCGA.BH.A5IZ	47.25000000		0
TCGA.JL.A3YW	30.00000000		0
TCGA.E2.A15M	28.00000000		1
TCGA.EW.A1PD	35.33333330		0
TCGA.A2.A4S0	58.83333330		0
TCGA.AN.A0FX	0.83333333		0
TCGA.BH.A0E2	36.25000000		0
TCGA.D8.A142	35.41666670		0
TCGA.A7.A425	37.25000000		0
TCGA.A7.A13E	51.16666670		1
TCGA.A7.A56D	37.33333330		0
TCGA.E9.A295	31.25000000		0
TCGA.C8.A1HE	31.25000000		0
TCGA.A2.A4RW	18.50000000		0
TCGA.AN.A0FL	19.25000000		0
TCGA.A7.A4SB	34.83333330		0
TCGA.A2.A0YJ	47.16666670		0
TCGA.E2.A1IL	9.83333333		0
TCGA.D8.A1J9	44.33333330		0
TCGA.D8.A1JC	40.00000000		0
TCGA.A7.A4SC	37.16666670		0
TCGA.A7.A4SD	36.75000000		0
TCGA.E9.A1RD	2.83333333		0
TCGA.BH.A1EV	30.41666670		1
TCGA.D8.A1JI	48.08333330		0
TCGA.BH.A0HL	6.00000000		0
TCGA.LL.A5YP	37.50000000		0
TCGA.A1.A0SD	36.41666670		0
TCGA.A7.A3RF	34.00000000		0
TCGA.A2.A1G6	41.75000000		0
TCGA.A7.A3J0	26.08333330		0
TCGA.BH.A0WA	58.41666670		0
TCGA.BH.A0BJ	55.00000000		0
TCGA.A2.A0T7	52.58333330		0
TCGA.D8.A27P	4.08333333		0
TCGA.LL.A5YM	38.83333330		0
TCGA.D8.A145	34.16666670		0
TCGA.AN.A0XN	0.83333333		0
TCGA.A8.A099	25.33333330		0
TCGA.D8.A27M	34.16666670		0
TCGA.D8.A27F	40.66666670		0
TCGA.E2.A1L9	49.83333330		0
TCGA.A2.A1FV	59.50000000		0
TCGA.A8.A079	22.83333330		0
TCGA.D8.A1JJ	50.91666670		0
TCGA.D8.A27R	25.58333330		0
TCGA.AQ.A0Y5	14.33333330		1
TCGA.A8.A0AB	43.16666670		0
TCGA.E2.A1LK	22.16666670		1
TCGA.D8.A1JF	30.50000000		0
TCGA.AN.A041	0.58333333		0
TCGA.A7.A26I	55.08333330		0
TCGA.AN.A0XV	13.50000000		0
TCGA.D8.A1XG	37.33333330		0
TCGA.C8.A26Y	32.83333330		0
TCGA.A8.A097	30.41666670		0
TCGA.C8.A131	34.25000000		0
TCGA.EW.A1IY	21.50000000		0
TCGA.EW.A1PA	47.91666670		0
TCGA.BH.A0DZ	41.25000000		0
TCGA.D8.A3Z6	46.91666670		0
TCGA.AC.A3W7	39.25000000		0
TCGA.A2.A0T2	21.25000000		1
TCGA.EW.A1IW	30.91666670		0
TCGA.E2.A15F	54.83333330		0
TCGA.AN.A0AR	0.83333333		0
TCGA.D8.A1JK	51.00000000		0
TCGA.AC.A2QJ	37.16666670		1
TCGA.AN.A0G0	1.33333333		0
TCGA.LL.A5YL	43.25000000		0
TCGA.AN.A04A	7.50000000		0
TCGA.E9.A1RG	53.91666670		0
TCGA.E2.A154	49.25000000		0
TCGA.AN.A0XL	13.58333330		0
TCGA.A7.A5ZX	28.00000000		0
TCGA.C8.A137	31.58333330		0
TCGA.E2.A15P	49.58333330		0
TCGA.AC.A2QI	49.00000000		0
TCGA.A2.A1FZ	56.91666670		0
TCGA.E2.A15A	59.16666670		0
TCGA.MS.A51U	56.75000000		0
TCGA.BH.A0HP	34.50000000		0
TCGA.D8.A4Z1	54.91666670		0
TCGA.C8.A132	31.91666670		0
TCGA.BH.A0E0	11.16666670		0
TCGA.D8.A1XU	32.91666670		0
TCGA.A8.A086	33.00000000		0
TCGA.OL.A66I	59.50000000		0
TCGA.AN.A0XO	31.25000000		0
TCGA.BH.A0DP	39.66666670		0
TCGA.BH.A42V	52.91666670		0
TCGA.A8.A084	38.16666670		0
TCGA.OK.A5Q2	5.33333333		0
TCGA.C8.A135	32.75000000		0
TCGA.D8.A1X6	45.08333330		0
TCGA.EW.A1J3	42.00000000		0
TCGA.BH.A0H7	58.50000000		0
TCGA.A8.A09B	30.41666670		0
TCGA.D8.A1XQ	41.58333330		0
TCGA.C8.A12O	32.08333330		0
TCGA.E2.A158	37.50000000		0
TCGA.AN.A03X	0.83333333		0
TCGA.A1.A0SI	52.91666670		0
TCGA.AR.A2LH	51.33333330		1
TCGA.D8.A1JA	41.83333330		0
TCGA.C8.A12X	32.08333330		0
TCGA.C8.A26X	31.33333330		0
TCGA.BH.A1EY	44.83333330		1
TCGA.AN.A0XP	0.75000000		0
TCGA.AN.A0FT	17.83333330		0
TCGA.EW.A3U0	44.33333330		0
TCGA.E2.A1IN	56.25000000		0
TCGA.AN.A0AL	18.91666670		0
TCGA.A8.A07E	50.66666670		0
TCGA.E9.A1R5	7.66666667		0
TCGA.D8.A1JN	51.66666670		0
TCGA.EW.A1PE	26.66666670		0
TCGA.A7.A5ZW	27.16666670		0
TCGA.A2.A4RY	54.00000000		0
TCGA.D8.A27I	36.58333330		0
TCGA.C8.A12N	29.83333330		0
TCGA.A7.A426	30.33333330		0
TCGA.AO.A0JA	54.58333330		0
TCGA.B6.A0IK	47.58333330		1
TCGA.D8.A1XJ	55.33333330		0
TCGA.D8.A1XZ	38.83333330		0
TCGA.A7.A2KD	56.58333330		0
TCGA.C8.A1HN	32.83333330		0
TCGA.D8.A1XL	50.50000000		0
TCGA.B6.A0WW	46.50000000		1
TCGA.AC.A3TN	38.00000000		0
TCGA.E9.A244	1.75000000		0
TCGA.AC.A2B8	56.41666670		0
TCGA.BH.A0DQ	8.16666667		0
TCGA.D8.A1XC	31.41666670		1
TCGA.AQ.A1H2	39.58333330		0
TCGA.A8.A09V	38.08333330		0
TCGA.E2.A14Z	46.91666670		1
TCGA.A8.A07O	25.33333330		0
TCGA.A8.A082	45.75000000		0
TCGA.D8.A147	48.66666670		0
TCGA.C8.A12L	30.25000000		0
TCGA.AC.A5XU	37.91666670		0
TCGA.E9.A1R3	6.50000000		0
TCGA.A8.A07I	35.50000000		0
TCGA.D8.A1JH	35.50000000		0
TCGA.E2.A155	53.33333330		0
TCGA.D8.A27L	41.58333330		0
TCGA.E9.A1NH	48.00000000		0
TCGA.C8.A1HK	30.50000000		0
TCGA.A7.A4SF	45.41666670		0
TCGA.BH.A42T	26.66666670		1
TCGA.BH.A0BD	46.16666670		0
TCGA.E2.A1IU	28.08333330		0
TCGA.E2.A153	58.91666670		0
TCGA.D8.A27E	44.16666670		0
TCGA.B6.A0WX	53.25000000		1
TCGA.A2.A25F	26.83333330		0
TCGA.C8.A3M8	32.83333330		0
TCGA.A2.A1G4	49.58333330		0
TCGA.AC.A5XS	49.00000000		0
TCGA.A8.A09A	25.33333330		0
TCGA.AC.A3QP	56.25000000		0
TCGA.A8.A07G	48.08333330		0
TCGA.D8.A1JL	50.91666670		0
TCGA.D8.A1XV	38.41666670		0
TCGA.D8.A1XY	41.91666670		0
TCGA.AN.A0AS	0.83333333		0
TCGA.BH.A0RX	14.16666670		0
TCGA.C8.A12W	32.08333330		0
